# Supplementary material for: Transcriptomic analysis of melon/squash graft junction reveals molecular mechanisms potentially underlying the graft union development
Source: PeerJ. 2021 Dec 13;9:e12569. doi: 10.7717/peerj.12569 (PMC8675255; doi:10.7717/peerj.12569)
Supplement: Supplemental Information 4 [file peerj-09-12569-s004.xlsx]

## Sheet: Sheet1
Table S1 The information of the classification of the enriched GO
GO classification of DEGs using Melon (DHL92) v3.6.1 Genome (IL stage vs.CA stage)
#Total_gene	16824	1065
#GO_classify1	GO_classify2	GO_ID	AllGene_number	Selected_gene_number	Selected_gene_ID
biological process	metabolic process	GO:0008152	9032	607	MELO3C007783.2;MELO3C007656.2;MELO3C018469.2;MELO3C013887.2;MELO3C016609.2;MELO3C007545.2;MELO3C022375.2;MELO3C004249.2;MELO3C017023.2;MELO3C001601.2;MELO3C023682.2;MELO3C015550.2;MELO3C012572.2;MELO3C005348.2;MELO3C003480.2;MELO3C016263.2;MELO3C008173.2;MELO3C035278.2;MELO3C016845.2;MELO3C023003.2;MELO3C015424.2;MELO3C005763.2;MELO3C007874.2;MELO3C018708.2;MELO3C009246.2;MELO3C025757.2;MELO3C023…
biological process	cellular process	GO:0009987	8203	523	MELO3C011146.2;MELO3C025468.2;MELO3C021267.2;MELO3C009100.2;MELO3C002722.2;MELO3C004214.2;MELO3C008500.2;MELO3C022765.2;MELO3C010748.2;MELO3C002666.2;MELO3C025282.2;MELO3C023458.2;MELO3C019441.2;MELO3C016056.2;MELO3C021978.2;MELO3C022604.2;MELO3C019835.2;MELO3C005910.2;MELO3C017887.2;MELO3C016140.2;MELO3C010493.2;MELO3C006755.2;MELO3C017659.2;MELO3C006873.2;MELO3C006534.2;MELO3C022058.2;MELO3C025…
biological process	single-organism process	GO:0044699	5639	424	MELO3C034560.2;MELO3C020928.2;MELO3C005604.2;MELO3C016011.2;MELO3C016686.2;MELO3C028593.2;MELO3C023345.2;MELO3C030034.2;MELO3C013872.2;MELO3C023520.2;MELO3C024827.2;MELO3C014261.2;MELO3C026378.2;MELO3C005809.2;MELO3C003387.2;MELO3C013478.2;MELO3C015459.2;MELO3C026494.2;MELO3C002844.2;MELO3C004794.2;MELO3C009951.2;MELO3C012547.2;MELO3C000173.2;MELO3C010714.2;MELO3C010272.2;MELO3C022980.2;MELO3C006…
biological process	biological regulation	GO:0065007	2505	161	MELO3C006735.2;MELO3C002192.2;MELO3C035278.2;MELO3C026158.2;MELO3C024478.2;MELO3C005763.2;MELO3C016966.2;MELO3C018306.2;MELO3C012573.2;MELO3C004378.2;MELO3C019904.2;MELO3C015962.2;MELO3C015668.2;MELO3C018379.2;MELO3C024439.2;MELO3C016053.2;MELO3C024605.2;MELO3C005260.2;MELO3C022325.2;MELO3C025120.2;MELO3C025951.2;MELO3C012936.2;MELO3C010925.2;MELO3C007253.2;MELO3C016540.2;MELO3C012053.2;MELO3C011…
biological process	localization	GO:0051179	1820	134	MELO3C026992.2;MELO3C017414.2;MELO3C022226.2;MELO3C011010.2;MELO3C011815.2;MELO3C024291.2;MELO3C004078.2;MELO3C008011.2;MELO3C009292.2;MELO3C013673.2;MELO3C024278.2;MELO3C002269.2;MELO3C002553.2;MELO3C020306.2;MELO3C013007.2;MELO3C006247.2;MELO3C025898.2;MELO3C011146.2;MELO3C025468.2;MELO3C026378.2;MELO3C019310.2;MELO3C014762.2;MELO3C016011.2;MELO3C028593.2;MELO3C023345.2;MELO3C010471.2;MELO3C019…
biological process	response to stimulus	GO:0050896	1565	121	MELO3C006464.2;MELO3C032359.2;MELO3C031606.2;MELO3C015011.2;MELO3C022337.2;MELO3C023203.2;MELO3C021331.2;MELO3C027376.2;MELO3C018229.2;MELO3C007545.2;MELO3C016709.2;MELO3C014595.2;MELO3C002190.2;MELO3C034928.2;MELO3C029386.2;MELO3C007207.2;MELO3C012066.2;MELO3C026762.2;Cucumis_melo_newGene_1691;MELO3C022435.2;MELO3C015762.2;MELO3C029541.2;MELO3C006873.2;MELO3C018450.2;MELO3C026870.2;MELO3C014650.…
biological process	cellular component organization or biogenesis	GO:0071840	1260	55	MELO3C009975.2;MELO3C006945.2;MELO3C006092.2;MELO3C023997.2;MELO3C017480.2;MELO3C019239.2;MELO3C013007.2;MELO3C002457.2;MELO3C003275.2;MELO3C007375.2;MELO3C013774.2;MELO3C021333.2;MELO3C016609.2;MELO3C012038.2;MELO3C023866.2;MELO3C014319.2;MELO3C002022.2;MELO3C025095.2;MELO3C013699.2;MELO3C008078.2;MELO3C009367.2;MELO3C016263.2;MELO3C009970.2;MELO3C009509.2;MELO3C012316.2;MELO3C015419.2;MELO3C004…
biological process	signaling	GO:0023052	592	34	MELO3C026019.2;MELO3C024439.2;MELO3C016921.2;MELO3C014266.2;MELO3C018306.2;MELO3C011218.2;MELO3C024478.2;MELO3C010234.2;MELO3C018733.2;MELO3C010714.2;MELO3C013478.2;MELO3C010925.2;MELO3C019254.2;MELO3C016232.2;MELO3C002661.2;MELO3C015880.2;MELO3C007583.2;MELO3C006451.2;MELO3C021331.2;MELO3C017352.2;MELO3C020971.2;MELO3C004657.2;MELO3C032359.2;MELO3C026762.2;MELO3C015762.2;MELO3C015359.2;MELO3C006…
biological process	developmental process	GO:0032502	530	30	MELO3C027183.2;MELO3C010234.2;MELO3C018449.2;MELO3C004649.2;MELO3C009444.2;MELO3C003466.2;MELO3C035278.2;MELO3C007207.2;MELO3C002192.2;MELO3C007656.2;MELO3C016764.2;MELO3C008602.2;MELO3C012573.2;MELO3C014319.2;MELO3C016921.2;MELO3C017270.2;MELO3C017931.2;MELO3C015880.2;MELO3C030034.2;MELO3C013872.2;MELO3C006296.2;MELO3C020192.2;MELO3C014609.2;MELO3C017501.2;MELO3C002106.2;MELO3C010786.2;MELO3C012…
biological process	multicellular organismal process	GO:0032501	507	22	MELO3C020192.2;MELO3C006296.2;MELO3C030034.2;MELO3C013872.2;MELO3C015880.2;MELO3C017931.2;MELO3C014437.2;MELO3C017942.2;MELO3C014261.2;MELO3C002106.2;MELO3C017501.2;MELO3C014609.2;MELO3C016764.2;MELO3C002192.2;MELO3C007207.2;MELO3C035278.2;MELO3C018449.2;MELO3C010234.2;MELO3C027183.2;MELO3C017270.2;MELO3C016921.2;MELO3C008602.2
biological process	reproductive process	GO:0022414	240	8	MELO3C015880.2;MELO3C030034.2;MELO3C005962.2;MELO3C017501.2;MELO3C016921.2;MELO3C017942.2;MELO3C014437.2;MELO3C017270.2
biological process	multi-organism process	GO:0051704	160	8	MELO3C006615.2;MELO3C022437.2;MELO3C018229.2;MELO3C022430.2;MELO3C023203.2;MELO3C022436.2;MELO3C014872.2;MELO3C005962.2
biological process	growth	GO:0040007	97	2	MELO3C014319.2;MELO3C007207.2
biological process	reproduction	GO:0000003	63	3	MELO3C005962.2;MELO3C017942.2;MELO3C016921.2
biological process	immune system process	GO:0002376	44	0
biological process	rhythmic process	GO:0048511	13	0
biological process	cell killing	GO:0001906	5	2	MELO3C018229.2;MELO3C023203.2
biological process	locomotion	GO:0040011	4	0
biological process	biological adhesion	GO:0022610	3	0
cellular component	membrane	GO:0016020	6285	357	MELO3C005818.2;MELO3C010608.2;MELO3C018814.2;MELO3C022247.2;MELO3C026492.2;MELO3C023682.2;MELO3C025095.2;MELO3C001698.2;MELO3C002191.2;MELO3C008991.2;MELO3C015550.2;MELO3C016263.2;MELO3C006172.2;MELO3C007207.2;MELO3C007783.2;MELO3C002727.2;MELO3C002739.2;MELO3C021333.2;MELO3C006518.2;MELO3C002447.2;MELO3C006943.2;MELO3C007336.2;MELO3C013299.2;MELO3C022375.2;MELO3C015691.2;MELO3C007325.2;MELO3C019…
cellular component	cell	GO:0005623	6057	347	MELO3C011146.2;MELO3C019231.2;MELO3C019239.2;MELO3C017352.2;MELO3C009100.2;MELO3C005327.2;MELO3C004214.2;MELO3C025995.2;MELO3C012038.2;MELO3C002553.2;MELO3C008500.2;MELO3C022765.2;MELO3C009292.2;MELO3C015469.2;MELO3C010748.2;MELO3C011726.2;MELO3C006473.2;MELO3C010786.2;MELO3C023458.2;MELO3C010845.2;MELO3C016056.2;MELO3C021978.2;MELO3C007114.2;MELO3C005213.2;MELO3C016765.2;MELO3C023316.2;MELO3C016…
cellular component	cell part	GO:0044464	5958	338	MELO3C008500.2;MELO3C022765.2;MELO3C009292.2;MELO3C006473.2;MELO3C010748.2;MELO3C011726.2;MELO3C015469.2;MELO3C010786.2;MELO3C019231.2;MELO3C011146.2;MELO3C019239.2;MELO3C004214.2;MELO3C009100.2;MELO3C005327.2;MELO3C017352.2;MELO3C002553.2;MELO3C012038.2;MELO3C025995.2;MELO3C016712.2;MELO3C014723.2;MELO3C010471.2;MELO3C024861.2;MELO3C023220.2;MELO3C016959.2;MELO3C017887.2;MELO3C017659.2;MELO3C023…
cellular component	membrane part	GO:0044425	5472	319	MELO3C008963.2;MELO3C008424.2;MELO3C023147.2;MELO3C017681.2;MELO3C018819.2;MELO3C022613.2;MELO3C011950.2;MELO3C012055.2;MELO3C007627.2;MELO3C024005.2;MELO3C003598.2;MELO3C013378.2;MELO3C025347.2;MELO3C013374.2;MELO3C009736.2;MELO3C014475.2;MELO3C031073.2;MELO3C006519.2;MELO3C010257.2;MELO3C014857.2;MELO3C003177.2;MELO3C023843.2;MELO3C014595.2;MELO3C016709.2;MELO3C006427.2;MELO3C025464.2;MELO3C006…
cellular component	organelle	GO:0043226	4249	216	MELO3C012573.2;MELO3C019904.2;MELO3C015668.2;MELO3C015864.2;MELO3C033871.2;MELO3C018379.2;MELO3C022664.2;MELO3C025757.2;MELO3C026158.2;MELO3C015424.2;MELO3C003996.2;MELO3C006735.2;MELO3C011865.2;MELO3C005405.2;MELO3C009979.2;MELO3C025951.2;MELO3C005999.2;MELO3C016540.2;MELO3C003812.2;MELO3C026235.2;MELO3C011250.2;MELO3C018761.2;MELO3C023953.2;MELO3C022753.2;MELO3C005260.2;MELO3C022325.2;MELO3C005…
cellular component	organelle part	GO:0044422	1845	72	MELO3C008500.2;MELO3C012857.2;MELO3C006384.2;MELO3C013673.2;MELO3C005470.2;MELO3C008524.2;MELO3C009509.2;MELO3C006473.2;MELO3C004866.2;MELO3C002106.2;MELO3C004216.2;MELO3C011146.2;MELO3C003220.2;MELO3C006945.2;MELO3C013480.2;MELO3C026732.2;MELO3C008244.2;MELO3C031007.2;MELO3C023036.2;MELO3C004214.2;MELO3C024827.2;MELO3C014723.2;MELO3C006296.2;MELO3C010625.2;MELO3C023044.2;MELO3C019635.2;MELO3C017…
cellular component	macromolecular complex	GO:0032991	1679	59	MELO3C024757.2;MELO3C009279.2;MELO3C011865.2;MELO3C000173.2;MELO3C011450.2;MELO3C004649.2;MELO3C024478.2;MELO3C017268.2;MELO3C009288.2;MELO3C006270.2;MELO3C002830.2;MELO3C006752.2;MELO3C007114.2;MELO3C033871.2;MELO3C022664.2;MELO3C023161.2;MELO3C005673.2;MELO3C014723.2;MELO3C016636.2;MELO3C023953.2;MELO3C016199.2;MELO3C002719.2;MELO3C017659.2;MELO3C007973.2;MELO3C024514.2;MELO3C023044.2;MELO3C002…
cellular component	membrane-enclosed lumen	GO:0031974	355	14	MELO3C008002.2;MELO3C007114.2;MELO3C006473.2;MELO3C017732.2;MELO3C010625.2;MELO3C025757.2;MELO3C004866.2;MELO3C008991.2;MELO3C006945.2;MELO3C002022.2;MELO3C008244.2;MELO3C004649.2;MELO3C008500.2;MELO3C009279.2
cellular component	extracellular region	GO:0005576	354	52	MELO3C004941.2;MELO3C017496.2;MELO3C005859.2;MELO3C022436.2;MELO3C018540.2;MELO3C017497.2;MELO3C015186.2;MELO3C012352.2;MELO3C018719.2;MELO3C008319.2;MELO3C022604.2;MELO3C011350.2;MELO3C018544.2;MELO3C021373.2;MELO3C020517.2;MELO3C001951.2;MELO3C010114.2;MELO3C014653.2;MELO3C018539.2;MELO3C021914.2;MELO3C006690.2;MELO3C016405.2;MELO3C019239.2;MELO3C017480.2;MELO3C006092.2;MELO3C022435.2;MELO3C023…
cellular component	cell junction	GO:0030054	124	9	MELO3C021331.2;MELO3C013055.2;MELO3C013299.2;MELO3C018821.2;MELO3C002447.2;MELO3C019835.2;MELO3C024263.2;MELO3C001938.2;MELO3C016712.2
cellular component	symplast	GO:0055044	124	9	MELO3C002447.2;MELO3C018821.2;MELO3C019835.2;MELO3C013299.2;MELO3C021331.2;MELO3C013055.2;MELO3C024263.2;MELO3C016712.2;MELO3C001938.2
cellular component	virion	GO:0019012	39	2	MELO3C007973.2;MELO3C009343.2
cellular component	virion part	GO:0044423	39	2	MELO3C009343.2;MELO3C007973.2
cellular component	extracellular region part	GO:0044421	25	2	MELO3C005858.2;MELO3C005859.2
cellular component	nucleoid	GO:0009295	14	0
molecular function	binding	GO:0005488	8153	492	MELO3C022247.2;MELO3C004249.2;MELO3C017023.2;MELO3C028625.2;MELO3C012382.2;MELO3C026951.2;MELO3C001698.2;MELO3C023682.2;MELO3C026492.2;MELO3C018450.2;MELO3C008991.2;MELO3C012572.2;MELO3C006172.2;MELO3C002727.2;MELO3C009302.2;MELO3C017571.2;MELO3C007656.2;MELO3C007207.2;MELO3C014629.2;MELO3C002447.2;MELO3C021333.2;MELO3C017166.2;MELO3C007545.2;MELO3C022375.2;MELO3C007654.2;MELO3C015691.2;MELO3C014…
molecular function	catalytic activity	GO:0003824	7686	570	MELO3C025912.2;MELO3C002315.2;MELO3C009299.2;MELO3C017268.2;MELO3C004809.2;MELO3C014281.2;MELO3C017499.2;MELO3C005749.2;MELO3C002661.2;MELO3C006273.2;MELO3C010754.2;MELO3C013770.2;MELO3C005147.2;MELO3C002127.2;MELO3C022372.2;MELO3C011119.2;MELO3C022299.2;MELO3C006058.2;MELO3C023408.2;MELO3C004541.2;MELO3C005667.2;MELO3C025101.2;MELO3C032380.2;MELO3C014574.2;MELO3C000849.2;MELO3C002106.2;MELO3C014…
molecular function	transporter activity	GO:0005215	1009	94	MELO3C013367.2;MELO3C029970.2;MELO3C016915.2;MELO3C003105.2;MELO3C006595.2;MELO3C018814.2;MELO3C026184.2;MELO3C015798.2;MELO3C005818.2;MELO3C001698.2;MELO3C012382.2;MELO3C032359.2;MELO3C009920.2;MELO3C011269.2;MELO3C035503.2;MELO3C006246.2;MELO3C025464.2;MELO3C006427.2;MELO3C014595.2;MELO3C002190.2;MELO3C023843.2;MELO3C024263.2;MELO3C029541.2;MELO3C003177.2;MELO3C010257.2;MELO3C024080.2;MELO3C005…
molecular function	structural molecule activity	GO:0005198	488	22	MELO3C002703.2;MELO3C003220.2;MELO3C023997.2;MELO3C024850.2;MELO3C011016.2;MELO3C022815.2;MELO3C002830.2;MELO3C006752.2;MELO3C033871.2;MELO3C028094.2;MELO3C024278.2;MELO3C005673.2;MELO3C014723.2;MELO3C005912.2;MELO3C009509.2;MELO3C006662.2;MELO3C018985.2;MELO3C023953.2;MELO3C016199.2;MELO3C017659.2;MELO3C002719.2;MELO3C002610.2
molecular function	nucleic acid binding transcription factor activity	GO:0001071	482	37	MELO3C010925.2;MELO3C002089.2;MELO3C011250.2;MELO3C014609.2;MELO3C014261.2;MELO3C026158.2;MELO3C023458.2;MELO3C018717.2;MELO3C010714.2;MELO3C008602.2;MELO3C021978.2;MELO3C004378.2;MELO3C015668.2;MELO3C023161.2;MELO3C017860.2;MELO3C016765.2;MELO3C016966.2;MELO3C026931.2;MELO3C015910.2;MELO3C024315.2;MELO3C011093.2;MELO3C007267.2;MELO3C012217.2;MELO3C006688.2;MELO3C010748.2;MELO3C009948.2;MELO3C015…
molecular function	electron carrier activity	GO:0009055	214	18	MELO3C016053.2;MELO3C019440.2;MELO3C006384.2;MELO3C004455.2;MELO3C021562.2;MELO3C011049.2;MELO3C007253.2;MELO3C019441.2;MELO3C016056.2;MELO3C000173.2;MELO3C010749.2;MELO3C000428.2;MELO3C005763.2;MELO3C008424.2;MELO3C028935.2;MELO3C026734.2;MELO3C005463.2;MELO3C023036.2
molecular function	molecular transducer activity	GO:0060089	137	12	MELO3C004657.2;MELO3C024439.2;MELO3C021331.2;MELO3C009100.2;MELO3C016232.2;MELO3C016937.2;MELO3C018306.2;MELO3C032359.2;MELO3C016921.2;MELO3C006451.2;MELO3C015359.2;MELO3C012066.2
molecular function	signal transducer activity	GO:0004871	137	12	MELO3C012066.2;MELO3C015359.2;MELO3C006451.2;MELO3C016921.2;MELO3C032359.2;MELO3C016937.2;MELO3C018306.2;MELO3C016232.2;MELO3C009100.2;MELO3C021331.2;MELO3C024439.2;MELO3C004657.2
molecular function	antioxidant activity	GO:0016209	133	23	MELO3C021373.2;MELO3C017023.2;MELO3C014653.2;MELO3C009933.2;MELO3C003628.2;MELO3C026870.2;MELO3C021914.2;MELO3C018656.2;MELO3C025712.2;MELO3C016405.2;MELO3C014650.2;MELO3C019239.2;MELO3C005667.2;MELO3C005719.2;MELO3C022435.2;MELO3C005456.2;MELO3C018719.2;MELO3C023826.2;MELO3C007545.2;MELO3C022604.2;MELO3C003275.2;MELO3C002457.2;MELO3C029753.2
molecular function	transcription factor activity, protein binding	GO:0000988	58	4	MELO3C026931.2;MELO3C002318.2;MELO3C004649.2;MELO3C007627.2
molecular function	nutrient reservoir activity	GO:0045735	34	7	MELO3C006516.2;MELO3C010114.2;MELO3C010121.2;MELO3C019470.2;MELO3C019469.2;MELO3C012352.2;MELO3C023702.2
molecular function	protein tag	GO:0031386	4	0
molecular function	metallochaperone activity	GO:0016530	2	0
GO classification of DEGs using Melon (DHL92) v3.6.1 Genome (CA stage vs.VB stage)
#Total_gene	16824	762
#GO_classify1	GO_classify2	GO_ID	AllGene_number	Selected_gene_number	Selected_gene_ID
biological process	metabolic process	GO:0008152	9032	434	MELO3C016042.2;MELO3C023557.2;MELO3C024236.2;MELO3C014984.2;MELO3C009312.2;MELO3C035772.2;MELO3C008478.2;MELO3C006438.2;MELO3C021685.2;MELO3C025987.2;MELO3C007706.2;MELO3C018468.2;MELO3C007739.2;MELO3C002695.2;MELO3C021851.2;MELO3C018855.2;MELO3C022734.2;MELO3C006434.2;MELO3C010452.2;MELO3C016272.2;MELO3C026548.2;MELO3C012075.2;MELO3C011250.2;MELO3C031318.2;MELO3C009410.2;MELO3C025613.2;MELO3C004…
biological process	cellular process	GO:0009987	8203	347	MELO3C004367.2;MELO3C026158.2;MELO3C021941.2;MELO3C008421.2;MELO3C004246.2;MELO3C022234.2;MELO3C025463.2;MELO3C011988.2;MELO3C012172.2;MELO3C002727.2;MELO3C007963.2;MELO3C024539.2;MELO3C029541.2;MELO3C028442.2;MELO3C017590.2;MELO3C010715.2;MELO3C013925.2;MELO3C000268.2;MELO3C010317.2;MELO3C021449.2;MELO3C017453.2;MELO3C022804.2;MELO3C017012.2;MELO3C004247.2;MELO3C020131.2;MELO3C021375.2;MELO3C015…
biological process	single-organism process	GO:0044699	5639	325	MELO3C021259.2;MELO3C015887.2;MELO3C004609.2;MELO3C011348.2;MELO3C024348.2;MELO3C016328.2;MELO3C017631.2;MELO3C022310.2;MELO3C022435.2;MELO3C008009.2;MELO3C002350.2;MELO3C026969.2;MELO3C019612.2;MELO3C022518.2;Cucumis_melo_newGene_11;MELO3C031317.2;MELO3C015409.2;MELO3C005556.2;MELO3C005741.2;MELO3C010598.2;MELO3C011809.2;MELO3C014573.2;MELO3C005112.2;MELO3C016140.2;MELO3C014229.2;MELO3C027083.2;…
biological process	biological regulation	GO:0065007	2505	126	MELO3C018237.2;MELO3C005260.2;MELO3C013478.2;MELO3C005885.2;MELO3C016536.2;MELO3C006464.2;MELO3C006696.2;MELO3C016055.2;MELO3C010749.2;MELO3C026762.2;MELO3C010417.2;MELO3C002450.2;MELO3C022026.2;MELO3C012079.2;MELO3C003794.2;MELO3C005291.2;MELO3C012039.2;MELO3C003743.2;MELO3C010632.2;MELO3C017407.2;MELO3C003205.2;MELO3C018098.2;MELO3C009690.2;MELO3C010425.2;MELO3C003761.2;MELO3C005711.2;MELO3C004…
biological process	localization	GO:0051179	1820	89	MELO3C003617.2;MELO3C031734.2;MELO3C005711.2;MELO3C028094.2;MELO3C010178.2;MELO3C012429.2;MELO3C003407.2;MELO3C023550.2;MELO3C008026.2;MELO3C011815.2;MELO3C017953.2;MELO3C014853.2;MELO3C016259.2;MELO3C026223.2;MELO3C016465.2;MELO3C009140.2;MELO3C017399.2;MELO3C005260.2;MELO3C027013.2;MELO3C025563.2;MELO3C022804.2;MELO3C011146.2;MELO3C008659.2;MELO3C004103.2;MELO3C012550.2;MELO3C009170.2;MELO3C015…
biological process	response to stimulus	GO:0050896	1565	91	MELO3C006464.2;MELO3C016007.2;MELO3C016405.2;MELO3C013478.2;MELO3C005260.2;MELO3C005584.2;MELO3C026762.2;MELO3C017703.2;MELO3C023550.2;MELO3C025408.2;MELO3C009203.2;MELO3C017242.2;MELO3C019239.2;MELO3C015013.2;MELO3C004224.2;MELO3C003205.2;MELO3C012172.2;MELO3C026848.2;Cucumis_melo_newGene_1691;MELO3C029541.2;MELO3C021941.2;MELO3C020274.2;MELO3C008421.2;MELO3C017344.2;MELO3C009222.2;MELO3C005156.…
biological process	cellular component organization or biogenesis	GO:0071840	1260	49	MELO3C025907.2;MELO3C018470.2;MELO3C003441.2;MELO3C003916.2;MELO3C021999.2;MELO3C015209.2;MELO3C016177.2;MELO3C018707.2;MELO3C010979.2;MELO3C005613.2;MELO3C024564.2;MELO3C006834.2;MELO3C014573.2;MELO3C013191.2;MELO3C010861.2;MELO3C011895.2;MELO3C020626.2;MELO3C005746.2;MELO3C017049.2;MELO3C026931.2;MELO3C010344.2;MELO3C024306.2;MELO3C021685.2;MELO3C023146.2;MELO3C011145.2;MELO3C006147.2;MELO3C019…
biological process	signaling	GO:0023052	592	25	MELO3C016272.2;MELO3C010979.2;MELO3C024699.2;MELO3C010317.2;MELO3C004224.2;MELO3C015887.2;MELO3C010715.2;MELO3C019099.2;MELO3C003205.2;MELO3C019056.2;MELO3C002661.2;MELO3C026848.2;MELO3C007739.2;MELO3C022518.2;MELO3C024260.2;MELO3C013478.2;MELO3C003575.2;MELO3C025987.2;MELO3C033171.2;MELO3C005156.2;MELO3C026762.2;MELO3C023046.2;MELO3C022310.2;MELO3C020816.2;MELO3C005987.2
biological process	developmental process	GO:0032502	530	22	MELO3C010174.2;MELO3C026629.2;MELO3C010979.2;MELO3C017224.2;MELO3C035278.2;MELO3C021999.2;MELO3C007856.2;MELO3C003743.2;MELO3C027083.2;MELO3C021941.2;MELO3C002192.2;MELO3C016840.2;MELO3C022310.2;MELO3C025726.2;MELO3C025783.2;MELO3C009182.2;MELO3C022518.2;MELO3C006696.2;MELO3C012114.2;MELO3C026848.2;MELO3C013872.2;MELO3C025987.2
biological process	multicellular organismal process	GO:0032501	507	19	MELO3C021941.2;MELO3C016840.2;MELO3C002192.2;MELO3C022310.2;MELO3C025726.2;MELO3C009182.2;MELO3C022518.2;MELO3C012114.2;MELO3C026848.2;MELO3C013872.2;MELO3C025987.2;MELO3C010174.2;MELO3C026629.2;MELO3C017224.2;MELO3C035278.2;MELO3C003743.2;MELO3C021999.2;MELO3C007856.2;MELO3C027083.2
biological process	reproductive process	GO:0022414	240	7	MELO3C009182.2;MELO3C027083.2;MELO3C013606.2;MELO3C012114.2;MELO3C022518.2;MELO3C010174.2;MELO3C022310.2
biological process	multi-organism process	GO:0051704	160	9	MELO3C014872.2;MELO3C021941.2;MELO3C022436.2;MELO3C022310.2;MELO3C010174.2;MELO3C022437.2;MELO3C013606.2;MELO3C010452.2;MELO3C002079.2
biological process	growth	GO:0040007	97	6	MELO3C021999.2;MELO3C010979.2;MELO3C026629.2;MELO3C022518.2;MELO3C017242.2;MELO3C022310.2
biological process	reproduction	GO:0000003	63	2	MELO3C010174.2;MELO3C013606.2
biological process	immune system process	GO:0002376	44	1	MELO3C002079.2
biological process	rhythmic process	GO:0048511	13	1	MELO3C015209.2
biological process	cell killing	GO:0001906	5	0
biological process	locomotion	GO:0040011	4	0
biological process	biological adhesion	GO:0022610	3	0
cellular component	membrane	GO:0016020	6285	297	MELO3C024192.2;MELO3C005778.2;MELO3C004137.2;MELO3C012151.2;MELO3C005221.2;MELO3C021515.2;MELO3C013191.2;MELO3C005665.2;MELO3C001058.2;MELO3C000150.2;MELO3C033171.2;MELO3C015556.2;MELO3C017673.2;MELO3C014379.2;MELO3C022327.2;MELO3C020670.2;MELO3C018259.2;MELO3C010979.2;MELO3C012015.2;MELO3C012323.2;MELO3C009466.2;MELO3C025783.2;MELO3C030913.2;MELO3C017867.2;MELO3C024247.2;MELO3C026432.2;MELO3C022…
cellular component	cell	GO:0005623	6057	222	MELO3C033171.2;MELO3C005617.2;MELO3C017017.2;MELO3C000150.2;MELO3C020448.2;MELO3C011215.2;MELO3C021401.2;MELO3C025726.2;MELO3C012113.2;MELO3C014026.2;MELO3C024192.2;MELO3C017049.2;MELO3C023046.2;MELO3C012323.2;MELO3C009833.2;MELO3C023036.2;MELO3C014650.2;MELO3C031148.2;MELO3C027877.2;MELO3C010979.2;MELO3C003917.2;MELO3C022205.2;MELO3C007408.2;MELO3C006430.2;MELO3C020913.2;MELO3C019099.2;MELO3C018…
cellular component	cell part	GO:0044464	5958	212	MELO3C021960.2;MELO3C021412.2;MELO3C006501.2;MELO3C000583.2;MELO3C008424.2;MELO3C018703.2;MELO3C011146.2;MELO3C025563.2;MELO3C024381.2;MELO3C019231.2;MELO3C005805.2;MELO3C019243.2;MELO3C026848.2;MELO3C014222.2;MELO3C016809.2;MELO3C012064.2;MELO3C011895.2;MELO3C005156.2;MELO3C009222.2;MELO3C016409.2;MELO3C003743.2;MELO3C012039.2;MELO3C012108.2;MELO3C012079.2;MELO3C025408.2;MELO3C009203.2;MELO3C020…
cellular component	membrane part	GO:0044425	5472	268	MELO3C017399.2;MELO3C009869.2;MELO3C027013.2;MELO3C013480.2;MELO3C013669.2;MELO3C024951.2;MELO3C016017.2;MELO3C017242.2;MELO3C003407.2;MELO3C012371.2;MELO3C003431.2;MELO3C025029.2;MELO3C010174.2;MELO3C021085.2;MELO3C024306.2;MELO3C018862.2;MELO3C022980.2;MELO3C026495.2;MELO3C023457.2;MELO3C016905.2;MELO3C003580.2;MELO3C017344.2;MELO3C007856.2;MELO3C026488.2;MELO3C012854.2;MELO3C009170.2;MELO3C012…
cellular component	organelle	GO:0043226	4249	129	MELO3C021431.2;MELO3C019115.2;MELO3C021077.2;MELO3C022321.2;MELO3C024436.2;MELO3C002079.2;MELO3C012114.2;MELO3C015239.2;MELO3C030913.2;MELO3C025783.2;MELO3C016840.2;MELO3C022736.2;MELO3C031148.2;MELO3C023036.2;MELO3C014650.2;MELO3C003917.2;MELO3C007408.2;MELO3C022205.2;MELO3C010979.2;MELO3C027877.2;MELO3C020913.2;MELO3C019099.2;MELO3C018532.2;MELO3C006430.2;MELO3C014379.2;MELO3C024699.2;MELO3C012…
cellular component	organelle part	GO:0044422	1845	37	MELO3C013582.2;MELO3C011016.2;MELO3C005526.2;MELO3C030913.2;MELO3C025783.2;MELO3C013480.2;MELO3C009410.2;MELO3C026223.2;MELO3C022303.2;MELO3C005260.2;MELO3C015536.2;MELO3C018025.2;MELO3C011998.2;MELO3C006147.2;MELO3C011145.2;MELO3C020428.2;MELO3C009203.2;MELO3C025408.2;MELO3C021077.2;MELO3C022026.2;MELO3C025085.2;MELO3C009312.2;MELO3C006473.2;MELO3C011895.2;MELO3C002727.2;MELO3C033171.2;MELO3C002…
cellular component	macromolecular complex	GO:0032991	1679	17	MELO3C011895.2;MELO3C006473.2;MELO3C011016.2;MELO3C026357.2;MELO3C015536.2;MELO3C002727.2;MELO3C022303.2;MELO3C006696.2;MELO3C022393.2;MELO3C018532.2;MELO3C011145.2;MELO3C018025.2;MELO3C024381.2;MELO3C018707.2;MELO3C022026.2;MELO3C000583.2;MELO3C009203.2
cellular component	membrane-enclosed lumen	GO:0031974	355	4	MELO3C011145.2;MELO3C025085.2;MELO3C006473.2;MELO3C009203.2
cellular component	extracellular region	GO:0005576	354	30	MELO3C011348.2;MELO3C017496.2;MELO3C011998.2;MELO3C003441.2;MELO3C021259.2;MELO3C025907.2;MELO3C019239.2;MELO3C022437.2;MELO3C020005.2;MELO3C012108.2;MELO3C002480.2;MELO3C021999.2;MELO3C014650.2;MELO3C013606.2;MELO3C018785.2;MELO3C004941.2;MELO3C019553.2;MELO3C005613.2;MELO3C007545.2;MELO3C003628.2;MELO3C020626.2;MELO3C005746.2;MELO3C022435.2;MELO3C010344.2;MELO3C022436.2;MELO3C024306.2;MELO3C021…
cellular component	cell junction	GO:0030054	124	6	MELO3C001938.2;MELO3C003743.2;MELO3C009203.2;MELO3C004224.2;MELO3C020429.2;MELO3C021941.2
cellular component	symplast	GO:0055044	124	6	MELO3C021941.2;MELO3C020429.2;MELO3C004224.2;MELO3C009203.2;MELO3C003743.2;MELO3C001938.2
cellular component	virion	GO:0019012	39	1	MELO3C024381.2
cellular component	virion part	GO:0044423	39	1	MELO3C024381.2
cellular component	extracellular region part	GO:0044421	25	0
cellular component	nucleoid	GO:0009295	14	1	MELO3C022303.2
molecular function	binding	GO:0005488	8153	325	MELO3C021851.2;MELO3C012808.2;MELO3C018855.2;MELO3C015253.2;MELO3C010452.2;MELO3C016272.2;MELO3C011250.2;MELO3C012075.2;MELO3C016042.2;MELO3C024236.2;MELO3C014984.2;MELO3C009312.2;MELO3C035772.2;MELO3C020816.2;MELO3C019330.2;MELO3C008478.2;MELO3C006438.2;MELO3C016389.2;MELO3C025987.2;MELO3C007739.2;MELO3C027082.2;MELO3C001938.2;MELO3C004050.2;MELO3C005368.2;MELO3C021465.2;MELO3C013964.2;MELO3C018…
molecular function	catalytic activity	GO:0003824	7686	413	MELO3C014764.2;MELO3C012035.2;MELO3C016845.2;MELO3C018122.2;MELO3C009826.2;MELO3C013872.2;MELO3C011016.2;MELO3C005574.2;MELO3C004245.2;MELO3C025613.2;MELO3C031318.2;MELO3C009410.2;MELO3C022034.2;MELO3C012433.2;MELO3C024441.2;MELO3C018362.2;MELO3C021465.2;MELO3C013964.2;MELO3C027060.2;MELO3C022125.2;MELO3C017100.2;MELO3C012343.2;MELO3C012135.2;MELO3C018149.2;MELO3C001938.2;MELO3C012073.2;MELO3C007…
molecular function	transporter activity	GO:0005215	1009	66	MELO3C029541.2;MELO3C025326.2;MELO3C016322.2;MELO3C022980.2;MELO3C009377.2;MELO3C025463.2;MELO3C002731.2;MELO3C008851.2;MELO3C017344.2;MELO3C015375.2;MELO3C012550.2;MELO3C009170.2;MELO3C008659.2;MELO3C011146.2;MELO3C004103.2;MELO3C025563.2;MELO3C017399.2;MELO3C005260.2;MELO3C027013.2;MELO3C016465.2;MELO3C009140.2;MELO3C016259.2;MELO3C014853.2;MELO3C008026.2;MELO3C011815.2;MELO3C023550.2;MELO3C012…
molecular function	structural molecule activity	GO:0005198	488	5	MELO3C009203.2;MELO3C011016.2;MELO3C018025.2;MELO3C028094.2;MELO3C018532.2
molecular function	nucleic acid binding transcription factor activity	GO:0001071	482	31	MELO3C003794.2;MELO3C016966.2;MELO3C015209.2;MELO3C022358.2;MELO3C012079.2;MELO3C006501.2;MELO3C017407.2;MELO3C005992.2;MELO3C022205.2;MELO3C011250.2;MELO3C010425.2;MELO3C003686.2;MELO3C006430.2;MELO3C020963.2;MELO3C010715.2;MELO3C008175.2;MELO3C005617.2;MELO3C008810.2;MELO3C025987.2;MELO3C006696.2;MELO3C020448.2;MELO3C025726.2;MELO3C012064.2;MELO3C016809.2;MELO3C026892.2;MELO3C026158.2;MELO3C021…
molecular function	electron carrier activity	GO:0009055	214	14	MELO3C016055.2;MELO3C018098.2;MELO3C010749.2;Cucumis_melo_newGene_11;MELO3C026734.2;MELO3C016878.2;MELO3C023036.2;MELO3C010323.2;MELO3C009833.2;MELO3C011049.2;MELO3C014390.2;MELO3C004712.2;MELO3C006434.2;MELO3C008424.2
molecular function	molecular transducer activity	GO:0060089	137	6	MELO3C003205.2;MELO3C025987.2;MELO3C003575.2;MELO3C004224.2;MELO3C026848.2;MELO3C022310.2
molecular function	signal transducer activity	GO:0004871	137	6	MELO3C022310.2;MELO3C004224.2;MELO3C026848.2;MELO3C003575.2;MELO3C025987.2;MELO3C003205.2
molecular function	antioxidant activity	GO:0016209	133	13	MELO3C016333.2;MELO3C009933.2;MELO3C011348.2;MELO3C019239.2;MELO3C021259.2;MELO3C022435.2;MELO3C010344.2;MELO3C015312.2;MELO3C014650.2;MELO3C016405.2;MELO3C007545.2;MELO3C019612.2;MELO3C003628.2
molecular function	transcription factor activity, protein binding	GO:0000988	58	1	MELO3C026931.2
molecular function	nutrient reservoir activity	GO:0045735	34	1	MELO3C015789.2
molecular function	protein tag	GO:0031386	4	0
molecular function	metallochaperone activity	GO:0016530	2	0
GO classification of DEGs using Cucurbita moschata (Rifu) Genome (IL stage vs.CA stage)
#Total_gene	17089	322
#GO_classify1	GO_classify2	GO_ID	AllGene_number	Selected_gene_number	Selected_gene_ID
biological process	metabolic process	GO:0008152	10262	198	CmoCh02G009560;CmoCh02G000450;CmoCh09G000370;CmoCh00G001530;CmoCh19G003020;CmoCh17G009550;CmoCh05G010380;CmoCh04G025050;CmoCh04G013860;CmoCh12G011750;CmoCh01G002700;CmoCh01G008660;CmoCh01G020880;CmoCh18G000300;CmoCh11G014330;CmoCh04G024770;CmoCh18G013300;CmoCh00G001310;CmoCh08G005780;CmoCh04G006990;CmoCh01G006870;CmoCh14G001930;CmoCh14G000790;CmoCh01G016130;CmoCh19G003570;CmoCh03G013280;CmoCh15G0…
biological process	cellular process	GO:0009987	9784	177	CmoCh01G018640;CmoCh14G000790;CmoCh01G006870;CmoCh04G006990;CmoCh08G005780;CmoCh18G013300;CmoCh00G001310;CmoCh11G014330;CmoCh01G002700;CmoCh01G008660;CmoCh01G020880;CmoCh12G001790;CmoCh04G025050;CmoCh04G013860;CmoCh17G009550;CmoCh09G007670;CmoCh05G010380;CmoCh02G009560;CmoCh00G001530;CmoCh14G013240;CmoCh17G010790;CmoCh08G002290;CmoCh15G006930;CmoCh09G007140;CmoCh17G010260;CmoCh17G002740;CmoCh18G0…
biological process	single-organism process	GO:0044699	8008	172	CmoCh09G008480;CmoCh02G000640;CmoCh04G027550;CmoCh15G001610;CmoCh17G003110;CmoCh16G000430;CmoCh20G011680;CmoCh15G006250;CmoCh20G007070;CmoCh11G019680;CmoCh03G003160;CmoCh03G007910;CmoCh18G010270;CmoCh03G008160;CmoCh04G027740;CmoCh09G010960;CmoCh01G003160;CmoCh14G001460;CmoCh12G010390;CmoCh14G010370;CmoCh12G010780;CmoCh17G004310;CmoCh04G017210;CmoCh14G017330;CmoCh04G018980;CmoCh02G016900;CmoCh16G0…
biological process	response to stimulus	GO:0050896	3418	91	CmoCh05G003890;CmoCh03G013090;CmoCh02G013850;CmoCh04G027600;CmoCh00G001510;CmoCh14G009270;CmoCh01G016050;CmoCh04G027740;CmoCh03G007910;CmoCh03G003160;CmoCh16G011440;CmoCh04G025770;CmoCh02G001590;CmoCh16G000730;CmoCh20G005830;CmoCh11G016550;CmoCh15G001610;CmoCh02G007990;CmoCh04G010590;CmoCh19G000750;CmoCh04G000760;CmoCh09G008480;CmoCh07G009210;CmoCh06G009490;CmoCh13G005470;CmoCh04G027550;CmoCh05G0…
biological process	biological regulation	GO:0065007	3203	64	CmoCh11G016550;CmoCh16G000730;CmoCh17G003110;CmoCh16G000430;CmoCh04G025770;CmoCh17G004950;CmoCh03G003160;CmoCh04G007680;CmoCh03G007910;CmoCh09G000330;CmoCh04G027740;CmoCh14G009270;CmoCh01G016050;CmoCh05G003890;CmoCh03G010910;CmoCh06G009490;CmoCh07G009210;CmoCh04G000760;CmoCh10G002130;CmoCh02G001470;CmoCh02G007040;CmoCh08G003030;CmoCh17G006310;CmoCh02G016900;CmoCh04G018980;CmoCh15G005830;CmoCh12G0…
biological process	localization	GO:0051179	2564	61	CmoCh06G003930;CmoCh11G014920;CmoCh01G016050;CmoCh05G003890;CmoCh16G009100;CmoCh04G006990;CmoCh04G027740;CmoCh03G012390;CmoCh01G006870;CmoCh15G006250;CmoCh20G007070;CmoCh13G000690;CmoCh08G005600;CmoCh19G003150;CmoCh16G001250;CmoCh07G008500;CmoCh14G018790;CmoCh10G002130;CmoCh17G010330;CmoCh17G002820;CmoCh09G007670;CmoCh09G008480;CmoCh01G020880;CmoCh12G001790;CmoCh06G009030;CmoCh14G018610;CmoCh03G0…
biological process	cellular component organization or biogenesis	GO:0071840	2125	42	CmoCh11G016550;CmoCh16G000730;CmoCh04G027740;CmoCh09G000330;CmoCh01G016050;CmoCh11G014920;CmoCh05G003890;CmoCh04G003490;CmoCh18G013300;CmoCh07G009210;CmoCh12G003570;CmoCh01G014020;CmoCh01G020880;CmoCh01G002700;CmoCh09G007670;CmoCh10G005930;CmoCh19G007450;CmoCh18G012890;CmoCh18G011070;CmoCh17G013240;CmoCh12G002790;CmoCh17G006310;CmoCh14G017330;CmoCh04G018980;CmoCh02G010150;CmoCh02G016900;CmoCh08G0…
biological process	developmental process	GO:0032502	1892	32	CmoCh14G017330;CmoCh02G016900;CmoCh19G007450;CmoCh18G011070;CmoCh17G013240;CmoCh12G002790;CmoCh14G013210;CmoCh15G006930;CmoCh13G005480;CmoCh15G005830;CmoCh01G001380;CmoCh18G005580;CmoCh01G015510;CmoCh03G013280;CmoCh15G001100;CmoCh04G010850;CmoCh16G003990;CmoCh04G025770;CmoCh01G018640;CmoCh11G016550;CmoCh06G009410;CmoCh01G016050;CmoCh12G000380;CmoCh14G009270;CmoCh05G003890;CmoCh03G007910;CmoCh01G0…
biological process	multicellular organismal process	GO:0032501	1768	29	CmoCh01G018640;CmoCh18G011070;CmoCh11G016550;CmoCh17G013240;CmoCh12G002790;CmoCh14G017330;CmoCh04G025770;CmoCh16G003990;CmoCh02G016900;CmoCh15G006930;CmoCh03G007910;CmoCh13G005480;CmoCh06G009410;CmoCh01G016050;CmoCh14G009270;CmoCh12G000380;CmoCh05G003890;CmoCh06G009030;CmoCh06G009490;CmoCh15G005830;CmoCh01G014020;CmoCh01G001380;CmoCh18G005580;CmoCh04G000760;CmoCh04G010850;CmoCh01G015510;CmoCh15G0…
biological process	signaling	GO:0023052	1081	24	CmoCh03G003160;CmoCh03G007910;CmoCh01G016050;CmoCh03G011980;CmoCh05G003890;CmoCh01G018640;CmoCh02G007040;CmoCh12G002790;CmoCh17G010790;CmoCh08G003030;CmoCh17G003110;CmoCh02G016900;CmoCh04G010850;CmoCh20G011640;CmoCh20G003380;CmoCh01G015510;CmoCh03G013280;CmoCh15G001100;CmoCh16G002120;CmoCh07G009210;CmoCh06G009490;CmoCh02G005580;CmoCh04G000760;CmoCh03G013270
biological process	reproductive process	GO:0022414	930	17	CmoCh04G010850;CmoCh04G000760;CmoCh18G005580;CmoCh01G014020;CmoCh15G005830;CmoCh03G007910;CmoCh13G005480;CmoCh05G003890;CmoCh01G016050;CmoCh06G009410;CmoCh12G002790;CmoCh18G011070;CmoCh11G016550;CmoCh01G018640;CmoCh16G003990;CmoCh04G025770;CmoCh14G017330
biological process	multi-organism process	GO:0051704	716	18	CmoCh16G009100;CmoCh04G027400;CmoCh01G016050;CmoCh00G001540;CmoCh02G016900;CmoCh16G003990;CmoCh14G017330;CmoCh14G001930;CmoCh02G007040;CmoCh15G007290;CmoCh18G011070;CmoCh03G011110;CmoCh02G007990;CmoCh15G001100;CmoCh15G004340;CmoCh01G014020;CmoCh12G002930;CmoCh04G024770
biological process	growth	GO:0040007	459	8	CmoCh04G010850;CmoCh02G001470;CmoCh14G013210;CmoCh03G013280;CmoCh18G011070;CmoCh19G007450;CmoCh01G002700;CmoCh01G014020
biological process	immune system process	GO:0002376	286	6	CmoCh15G001100;CmoCh02G016900;CmoCh03G011110;CmoCh04G024770;CmoCh09G007670;CmoCh04G027740
biological process	reproduction	GO:0000003	229	3	CmoCh01G016050;CmoCh14G017330;CmoCh03G007910
biological process	rhythmic process	GO:0048511	59	5	CmoCh05G003890;CmoCh04G025770;CmoCh04G000760;CmoCh15G005830;CmoCh12G002790
biological process	biological adhesion	GO:0022610	46	0
biological process	biological phase	GO:0044848	46	1	CmoCh11G016550
biological process	locomotion	GO:0040011	13	0
biological process	cell killing	GO:0001906	1	0
cellular component	cell	GO:0005623	7416	149	CmoCh08G003030;CmoCh17G006310;CmoCh17G013240;CmoCh14G015840;CmoCh04G027400;CmoCh05G012810;CmoCh17G006960;CmoCh13G005480;CmoCh16G012650;CmoCh15G008310;CmoCh12G008300;CmoCh01G001380;CmoCh11G000690;CmoCh15G005830;CmoCh19G003630;CmoCh12G002930;CmoCh10G000690;CmoCh04G002030;CmoCh01G020620;CmoCh06G008220;CmoCh16G004200;CmoCh14G013610;CmoCh01G008020;CmoCh15G004340;CmoCh02G001590;CmoCh04G025770;CmoCh04G0…
cellular component	cell part	GO:0044464	7414	149	CmoCh14G001460;CmoCh12G010390;CmoCh04G019340;CmoCh17G005880;CmoCh12G010780;CmoCh04G017210;CmoCh17G004310;CmoCh14G010370;CmoCh02G016900;CmoCh04G018980;CmoCh02G007040;CmoCh15G007290;CmoCh04G006870;CmoCh14G013210;CmoCh11G012350;CmoCh07G001290;CmoCh15G006250;CmoCh16G000430;CmoCh20G007070;CmoCh11G004020;CmoCh18G010270;CmoCh03G007910;CmoCh09G001080;CmoCh11G019680;CmoCh03G013270;CmoCh04G007310;CmoCh10G0…
cellular component	organelle	GO:0043226	5471	106	CmoCh01G001380;CmoCh11G000690;CmoCh19G003630;CmoCh15G005830;CmoCh14G001460;CmoCh10G000690;CmoCh12G002930;CmoCh12G010390;CmoCh04G002030;CmoCh01G020620;CmoCh14G010370;CmoCh14G013610;CmoCh16G004200;CmoCh15G004340;CmoCh04G019340;CmoCh04G017210;CmoCh17G004310;CmoCh08G003030;CmoCh04G018980;CmoCh02G016900;CmoCh04G006870;CmoCh15G007290;CmoCh17G013240;CmoCh14G015840;CmoCh04G027400;CmoCh14G013210;CmoCh11G0…
cellular component	membrane	GO:0016020	4276	87	CmoCh11G018760;CmoCh09G007670;CmoCh14G018790;CmoCh16G004800;CmoCh16G001250;CmoCh11G014330;CmoCh06G009030;CmoCh01G020880;CmoCh12G001790;CmoCh16G009420;CmoCh01G002700;CmoCh04G014840;CmoCh05G005480;CmoCh12G012390;CmoCh20G006470;CmoCh16G010840;CmoCh04G010850;CmoCh12G005010;CmoCh20G002870;CmoCh01G008340;CmoCh17G002330;CmoCh03G006840;CmoCh11G005200;CmoCh15G001100;CmoCh03G013280;CmoCh06G007910;CmoCh02G0…
cellular component	organelle part	GO:0044422	2487	47	CmoCh04G027400;CmoCh03G011980;CmoCh14G013210;CmoCh11G012350;CmoCh09G007140;CmoCh08G002290;CmoCh15G006930;CmoCh02G010150;CmoCh02G016900;CmoCh04G018980;CmoCh17G013240;CmoCh11G005200;CmoCh01G020620;CmoCh15G001100;CmoCh12G010390;CmoCh04G010850;CmoCh01G008340;CmoCh04G017210;CmoCh15G004340;CmoCh15G005830;CmoCh01G001380;CmoCh04G007310;CmoCh14G001460;CmoCh10G000690;CmoCh02G015280;CmoCh12G002930;CmoCh02G0…
cellular component	membrane part	GO:0044425	2078	35	CmoCh04G014840;CmoCh01G002700;CmoCh07G009210;CmoCh04G028780;CmoCh16G001250;CmoCh04G025020;CmoCh09G007670;CmoCh17G010330;CmoCh11G018760;CmoCh17G002820;CmoCh12G012390;CmoCh20G007070;CmoCh18G006280;CmoCh06G003930;CmoCh03G012390;CmoCh05G005480;CmoCh19G010220;CmoCh06G007910;CmoCh02G015280;CmoCh12G002930;CmoCh17G002330;CmoCh16G010840;CmoCh14G013610;CmoCh04G010850;CmoCh15G012550;CmoCh04G018980;CmoCh16G0…
cellular component	macromolecular complex	GO:0032991	1869	16	CmoCh12G002930;CmoCh05G003830;CmoCh18G005580;CmoCh12G003570;CmoCh01G001380;CmoCh17G002740;CmoCh10G002130;CmoCh01G008340;CmoCh10G005930;CmoCh17G013240;CmoCh12G012390;CmoCh04G018980;CmoCh16G000430;CmoCh09G007140;CmoCh15G006930;CmoCh18G006280
cellular component	extracellular region	GO:0005576	514	22	CmoCh06G009030;CmoCh11G004110;CmoCh10G004370;CmoCh15G009230;CmoCh15G001100;CmoCh11G005200;CmoCh15G001610;CmoCh04G018390;CmoCh02G001470;CmoCh09G008110;CmoCh14G001930;CmoCh17G010790;CmoCh17G006310;CmoCh19G005420;CmoCh02G016900;CmoCh16G003990;CmoCh15G012530;CmoCh18G008090;CmoCh15G000310;CmoCh10G010210;CmoCh15G013450;CmoCh11G004020
cellular component	membrane-enclosed lumen	GO:0031974	452	13	CmoCh10G000690;CmoCh14G001460;CmoCh04G025770;CmoCh15G005830;CmoCh16G000430;CmoCh01G001380;CmoCh15G004340;CmoCh09G007140;CmoCh14G013210;CmoCh10G005930;CmoCh02G007990;CmoCh04G027400;CmoCh12G010390
cellular component	cell junction	GO:0030054	278	4	CmoCh14G001460;CmoCh15G012530;CmoCh09G008110;CmoCh11G018760
cellular component	symplast	GO:0055044	276	4	CmoCh09G008110;CmoCh11G018760;CmoCh15G012530;CmoCh14G001460
cellular component	nucleoid	GO:0009295	28	0
cellular component	extracellular region part	GO:0044421	10	0
cellular component	virion	GO:0019012	4	0
cellular component	virion part	GO:0044423	4	0
molecular function	catalytic activity	GO:0003824	8793	174	CmoCh18G003450;CmoCh18G005170;CmoCh18G000520;CmoCh19G007450;CmoCh13G008490;CmoCh02G016490;CmoCh02G012480;CmoCh09G005060;CmoCh14G002530;CmoCh16G001850;CmoCh16G002120;CmoCh02G005580;CmoCh04G012670;CmoCh03G005660;CmoCh10G004370;CmoCh03G013270;CmoCh18G008090;CmoCh07G007840;CmoCh11G014920;CmoCh08G003890;CmoCh13G000690;CmoCh19G003150;CmoCh09G007050;CmoCh19G001460;CmoCh10G006140;CmoCh20G003380;CmoCh16G0…
molecular function	binding	GO:0005488	7872	152	CmoCh04G000760;CmoCh12G003570;CmoCh04G028780;CmoCh14G008450;CmoCh06G009490;CmoCh03G014340;CmoCh14G018610;CmoCh02G007990;CmoCh09G008310;CmoCh07G008500;CmoCh04G023250;CmoCh10G002130;CmoCh02G001590;CmoCh16G000730;CmoCh05G003890;CmoCh16G008630;CmoCh18G006280;CmoCh12G000380;CmoCh14G009270;CmoCh00G001510;CmoCh04G007680;CmoCh16G011440;CmoCh15G012530;CmoCh17G004950;CmoCh15G012210;CmoCh01G001380;CmoCh01G0…
molecular function	transporter activity	GO:0005215	1074	23	CmoCh12G001790;CmoCh09G008480;CmoCh04G028780;CmoCh12G002930;CmoCh06G007910;CmoCh07G009210;CmoCh14G018610;CmoCh03G014340;CmoCh20G006470;CmoCh17G002820;CmoCh17G010330;CmoCh09G007670;CmoCh15G004340;CmoCh04G010850;CmoCh14G013610;CmoCh17G002330;CmoCh15G006250;CmoCh20G007070;CmoCh03G011980;CmoCh04G027400;CmoCh02G001920;CmoCh03G012390;CmoCh08G004000
molecular function	structural molecule activity	GO:0005198	530	1	CmoCh12G003570
molecular function	nucleic acid binding transcription factor activity	GO:0001071	397	9	CmoCh11G008760;CmoCh05G003890;CmoCh17G004950;CmoCh03G007910;CmoCh04G007680;CmoCh20G011330;CmoCh18G013300;CmoCh16G000730;CmoCh12G002790
molecular function	electron carrier activity	GO:0009055	363	15	CmoCh17G009550;CmoCh14G010670;CmoCh03G008160;CmoCh14G018790;CmoCh15G014240;CmoCh16G004200;CmoCh10G006140;CmoCh14G002530;CmoCh08G003890;CmoCh11G013280;CmoCh15G007290;CmoCh13G000690;CmoCh16G003990;CmoCh15G012210;CmoCh01G006870
molecular function	molecular transducer activity	GO:0060089	264	2	CmoCh04G000760;CmoCh17G010790
molecular function	signal transducer activity	GO:0004871	264	2	CmoCh04G000760;CmoCh17G010790
molecular function	antioxidant activity	GO:0016209	155	9	CmoCh03G006970;CmoCh02G012480;CmoCh00G001530;CmoCh00G001510;CmoCh14G001930;CmoCh18G010930;CmoCh01G016130;CmoCh00G001540;CmoCh02G001590
molecular function	transcription factor activity, protein binding	GO:0000988	38	2	CmoCh18G013300;CmoCh16G000730
molecular function	nutrient reservoir activity	GO:0045735	35	0
molecular function	metallochaperone activity	GO:0016530	5	0
molecular function	protein tag	GO:0031386	2	0
molecular function	translation regulator activity	GO:0045182	2	0
GO classification of DEGs using Cucurbita moschata (Rifu) Genome (CA stage vs.VB stage)
#Total_gene	17089	176
#GO_classify1	GO_classify2	GO_ID	AllGene_number	Selected_gene_number	Selected_gene_ID
biological process	metabolic process	GO:0008152	10262	99	CmoCh02G013850;CmoCh03G004260;CmoCh14G009270;CmoCh01G020620;CmoCh15G001610;CmoCh02G009560;CmoCh18G013300;CmoCh04G008490;CmoCh00G001310;CmoCh10G008940;CmoCh03G008330;CmoCh01G015510;CmoCh07G009530;CmoCh16G011290;CmoCh03G013280;Cucurbita_moschata_newGene_905;CmoCh04G016750;CmoCh17G002110;CmoCh09G001720;CmoCh05G007670;CmoCh04G025770;CmoCh11G019840;CmoCh07G007050;CmoCh16G008630;CmoCh07G001050;CmoCh02G…
biological process	cellular process	GO:0009987	9784	91	CmoCh02G015590;CmoCh12G001810;CmoCh01G012820;CmoCh07G009480;CmoCh20G002870;CmoCh01G003160;CmoCh04G028250;CmoCh12G011640;CmoCh02G010150;CmoCh20G010280;CmoCh04G026870;CmoCh18G005580;CmoCh15G009170;CmoCh09G009900;CmoCh18G008090;CmoCh16G001580;CmoCh07G009560;CmoCh11G000210;CmoCh08G012040;CmoCh17G002820;CmoCh14G021760;CmoCh09G005060;CmoCh04G007310;CmoCh15G006930;CmoCh04G001510;CmoCh02G009560;CmoCh03G0…
biological process	single-organism process	GO:0044699	8008	82	CmoCh03G004100;CmoCh09G009900;CmoCh07G009560;CmoCh11G000210;CmoCh08G012040;CmoCh17G002820;CmoCh04G027550;CmoCh18G002340;CmoCh14G021760;CmoCh09G005060;CmoCh04G007310;CmoCh15G006930;CmoCh04G001510;CmoCh12G001810;CmoCh02G015590;CmoCh01G012820;CmoCh07G009480;CmoCh01G003160;CmoCh04G028250;CmoCh12G011640;CmoCh04G026870;CmoCh18G005580;CmoCh15G009170;CmoCh09G000370;CmoCh04G001300;CmoCh05G007670;CmoCh09G0…
biological process	response to stimulus	GO:0050896	3418	56	CmoCh10G008940;CmoCh16G008520;CmoCh16G011290;CmoCh01G015510;CmoCh02G013850;CmoCh05G003890;CmoCh15G009830;CmoCh15G007290;CmoCh02G009560;CmoCh07G010280;CmoCh03G004440;CmoCh01G020620;CmoCh14G009270;CmoCh15G001610;CmoCh04G025770;CmoCh14G012580;CmoCh16G003520;CmoCh14G018220;CmoCh16G011440;CmoCh02G002380;CmoCh04G016750;CmoCh20G005830;CmoCh03G013280;CmoCh15G010550;CmoCh05G007670;CmoCh04G009700;CmoCh05G0…
biological process	biological regulation	GO:0065007	3203	33	CmoCh14G012580;CmoCh04G025770;CmoCh11G019840;CmoCh15G010550;CmoCh03G013280;CmoCh04G016750;CmoCh05G005970;CmoCh05G012620;CmoCh04G009700;CmoCh05G007670;CmoCh10G008940;CmoCh01G015510;CmoCh16G011290;CmoCh05G003890;CmoCh14G009270;CmoCh01G020620;CmoCh18G013300;CmoCh09G000330;CmoCh04G007310;CmoCh15G006930;CmoCh16G002120;CmoCh11G015530;CmoCh07G001960;CmoCh16G001580;CmoCh03G007910;CmoCh09G000900;CmoCh18G0…
biological process	localization	GO:0051179	2564	29	CmoCh15G009320;CmoCh16G011290;CmoCh06G007910;CmoCh10G000240;CmoCh17G010330;CmoCh16G009100;CmoCh12G001810;CmoCh13G003970;CmoCh01G020410;CmoCh01G012820;CmoCh12G011640;CmoCh05G003890;CmoCh02G016900;CmoCh06G003930;CmoCh20G006470;CmoCh14G021760;CmoCh16G003520;CmoCh14G012580;CmoCh04G007310;CmoCh05G005970;CmoCh03G004100;CmoCh05G012620;CmoCh04G009700;CmoCh17G002820;CmoCh16G001250;CmoCh07G009730;CmoCh03G0…
biological process	cellular component organization or biogenesis	GO:0071840	2125	21	CmoCh18G013300;CmoCh13G003970;CmoCh02G016900;CmoCh20G010280;CmoCh05G003890;CmoCh02G010150;CmoCh06G007910;CmoCh04G017210;CmoCh15G009170;CmoCh07G010420;CmoCh11G000210;CmoCh08G012040;CmoCh09G001720;CmoCh05G005970;CmoCh07G001960;CmoCh03G013280;CmoCh14G021760;CmoCh15G006930;CmoCh14G012580;CmoCh17G013240;CmoCh09G000330
biological process	developmental process	GO:0032502	1892	19	CmoCh05G005970;CmoCh05G012620;CmoCh09G001720;CmoCh03G007910;CmoCh03G013280;CmoCh11G015530;CmoCh17G013240;CmoCh06G009410;CmoCh04G001510;CmoCh15G006930;CmoCh04G025770;CmoCh14G009270;CmoCh12G001810;CmoCh13G003970;CmoCh05G003890;CmoCh02G016900;CmoCh01G015510;CmoCh16G011290;CmoCh18G005580
biological process	multicellular organismal process	GO:0032501	1768	19	CmoCh03G013280;CmoCh03G007910;CmoCh09G001720;CmoCh05G012620;CmoCh05G005970;CmoCh15G006930;CmoCh04G025770;CmoCh04G001510;CmoCh06G009410;CmoCh17G013240;CmoCh11G015530;CmoCh02G016900;CmoCh05G003890;CmoCh13G003970;CmoCh12G001810;CmoCh14G009270;CmoCh18G005580;CmoCh16G011290;CmoCh01G015510
biological process	signaling	GO:0023052	1081	11	CmoCh16G011290;CmoCh01G015510;CmoCh16G002120;CmoCh03G007910;CmoCh05G007670;CmoCh05G005970;CmoCh05G012620;CmoCh02G016900;CmoCh03G013280;CmoCh04G016750;CmoCh05G003890
biological process	reproductive process	GO:0022414	930	7	CmoCh05G005970;CmoCh11G015530;CmoCh03G007910;CmoCh05G003890;CmoCh18G005580;CmoCh06G009410;CmoCh04G025770
biological process	multi-organism process	GO:0051704	716	7	CmoCh16G009100;CmoCh14G012580;CmoCh02G016900;CmoCh12G011640;CmoCh15G007290;CmoCh14G021760;CmoCh05G005970
biological process	growth	GO:0040007	459	3	CmoCh13G003970;CmoCh03G013280;CmoCh04G001510
biological process	immune system process	GO:0002376	286	4	CmoCh05G005970;CmoCh07G001960;CmoCh02G016900;CmoCh14G012580
biological process	reproduction	GO:0000003	229	2	CmoCh03G007910;CmoCh09G001720
biological process	rhythmic process	GO:0048511	59	3	CmoCh11G015530;CmoCh04G025770;CmoCh05G003890
biological process	biological adhesion	GO:0022610	46	0
biological process	biological phase	GO:0044848	46	0
biological process	locomotion	GO:0040011	13	0
biological process	cell killing	GO:0001906	1	0
cellular component	cell	GO:0005623	7416	75	CmoCh02G005800;CmoCh17G013240;CmoCh07G001290;CmoCh03G007910;CmoCh09G002490;CmoCh07G009550;CmoCh16G009100;CmoCh05G001630;CmoCh11G003410;CmoCh04G009860;CmoCh04G017210;CmoCh02G010450;CmoCh15G009320;CmoCh02G016900;CmoCh01G012260;CmoCh13G003970;CmoCh16G003520;CmoCh14G012580;CmoCh16G011440;CmoCh06G001370;CmoCh09G001080;CmoCh16G009420;CmoCh01G016530;CmoCh05G003890;CmoCh15G007290;CmoCh07G009490;CmoCh04G0…
cellular component	cell part	GO:0044464	7414	75	CmoCh01G020620;CmoCh02G009560;CmoCh18G013300;CmoCh04G008490;CmoCh02G013850;CmoCh17G005880;CmoCh07G006500;CmoCh07G009530;CmoCh00G001310;CmoCh17G010330;CmoCh10G008940;CmoCh03G008330;CmoCh17G002110;CmoCh09G001720;CmoCh05G007670;CmoCh03G013280;CmoCh20G005830;CmoCh02G002380;CmoCh09G008990;CmoCh16G008630;CmoCh06G009410;CmoCh04G025770;CmoCh12G001810;CmoCh07G009480;CmoCh12G005690;CmoCh01G012820;CmoCh02G0…
cellular component	organelle	GO:0043226	5471	50	CmoCh02G013850;CmoCh05G003890;CmoCh04G008490;CmoCh15G007290;CmoCh18G013300;CmoCh02G009560;CmoCh01G020620;CmoCh17G010330;CmoCh09G001080;CmoCh10G008940;CmoCh07G006500;CmoCh02G002380;CmoCh20G005830;CmoCh05G007670;CmoCh09G001720;CmoCh04G025770;CmoCh14G012580;CmoCh06G009410;CmoCh16G003520;CmoCh16G008630;CmoCh16G011440;CmoCh02G016900;CmoCh04G028250;CmoCh20G002870;CmoCh02G010150;CmoCh12G005690;CmoCh01G0…
cellular component	membrane	GO:0016020	4276	47	CmoCh05G005970;CmoCh17G002110;CmoCh16G001250;CmoCh03G013280;CmoCh06G003930;CmoCh16G008630;CmoCh01G020620;CmoCh04G008490;CmoCh15G007290;CmoCh01G016530;CmoCh16G009420;CmoCh05G005480;CmoCh17G010330;CmoCh10G008940;CmoCh18G012980;CmoCh09G001080;CmoCh03G004100;CmoCh07G009730;Cucurbita_moschata_newGene_2264;CmoCh17G002820;CmoCh15G014240;CmoCh09G007920;CmoCh18G002340;CmoCh11G019870;CmoCh07G001290;CmoCh14…
cellular component	organelle part	GO:0044422	2487	23	CmoCh01G020620;CmoCh12G001810;CmoCh04G008490;CmoCh02G010150;CmoCh04G028250;CmoCh02G016900;CmoCh15G009320;CmoCh04G017210;CmoCh07G006500;CmoCh02G010450;CmoCh04G009860;CmoCh10G008940;CmoCh17G010330;CmoCh09G001080;CmoCh16G009100;CmoCh08G012040;CmoCh14G021760;CmoCh16G011440;CmoCh17G013240;CmoCh15G006930;CmoCh04G025770;CmoCh14G012580;CmoCh04G007310
cellular component	membrane part	GO:0044425	2078	20	CmoCh14G021760;CmoCh06G003930;CmoCh17G013240;CmoCh15G006930;CmoCh03G004100;CmoCh05G005970;CmoCh07G009730;CmoCh16G001250;Cucurbita_moschata_newGene_2264;CmoCh17G002820;CmoCh15G014240;CmoCh18G002340;CmoCh14G013760;CmoCh19G010220;CmoCh06G007910;CmoCh05G005480;CmoCh04G025020;CmoCh17G010330;CmoCh10G000240;CmoCh18G012980
cellular component	macromolecular complex	GO:0032991	1869	7	CmoCh15G006930;CmoCh17G013240;CmoCh18G005580;CmoCh04G009860;CmoCh07G006500;CmoCh12G001810;CmoCh14G021760
cellular component	extracellular region	GO:0005576	514	6	CmoCh09G000900;CmoCh18G008090;CmoCh09G002490;CmoCh15G001610;CmoCh02G016900;CmoCh07G010420
cellular component	membrane-enclosed lumen	GO:0031974	452	3	CmoCh04G025770;CmoCh10G008940;CmoCh08G012040
cellular component	cell junction	GO:0030054	278	3	CmoCh14G021760;CmoCh13G003970;CmoCh08G012040
cellular component	symplast	GO:0055044	276	3	CmoCh14G021760;CmoCh13G003970;CmoCh08G012040
cellular component	nucleoid	GO:0009295	28	0
cellular component	extracellular region part	GO:0044421	10	0
cellular component	virion	GO:0019012	4	0
cellular component	virion part	GO:0044423	4	0
molecular function	catalytic activity	GO:0003824	8793	95	CmoCh07G001050;CmoCh04G028250;CmoCh01G003160;CmoCh20G010280;CmoCh02G015590;CmoCh07G009480;CmoCh07G010460;CmoCh01G012820;CmoCh12G005690;CmoCh04G006730;CmoCh09G000370;CmoCh04G001300;CmoCh04G026870;CmoCh05G005230;CmoCh14G019240;CmoCh11G019870;CmoCh07G009560;CmoCh09G009900;CmoCh18G008090;CmoCh04G027550;CmoCh08G012040;CmoCh09G000900;CmoCh11G000210;CmoCh04G001510;CmoCh14G014390;CmoCh09G005060;CmoCh06G0…
molecular function	binding	GO:0005488	7872	76	CmoCh05G005970;CmoCh05G012620;CmoCh14G001730;CmoCh10G006140;CmoCh16G011440;CmoCh03G008140;CmoCh14G012580;CmoCh15G007290;CmoCh03G004440;CmoCh03G006570;CmoCh07G010280;CmoCh16G011430;CmoCh04G018820;CmoCh17G001590;CmoCh09G001890;CmoCh05G003890;CmoCh16G009420;CmoCh03G003780;CmoCh18G012980;CmoCh20G001810;CmoCh09G001080;CmoCh03G007910;CmoCh04G018800;CmoCh06G007160;CmoCh07G001290;CmoCh10G010720;CmoCh16G0…
molecular function	transporter activity	GO:0005215	1074	12	CmoCh18G002340;CmoCh17G002820;CmoCh07G009730;CmoCh03G004100;CmoCh13G003970;CmoCh12G001810;CmoCh17G010330;CmoCh06G007910;CmoCh15G009320;CmoCh04G026870;CmoCh14G021760;CmoCh20G006470
molecular function	structural molecule activity	GO:0005198	530	1	CmoCh04G009860
molecular function	nucleic acid binding transcription factor activity	GO:0001071	397	5	CmoCh03G007910;CmoCh18G013300;CmoCh11G019840;CmoCh16G001580;CmoCh05G003890
molecular function	electron carrier activity	GO:0009055	363	5	CmoCh10G006140;CmoCh15G014240;CmoCh09G009320;CmoCh15G007290;CmoCh11G013610
molecular function	molecular transducer activity	GO:0060089	264	1	CmoCh04G016750
molecular function	signal transducer activity	GO:0004871	264	1	CmoCh04G016750
molecular function	antioxidant activity	GO:0016209	155	0
molecular function	transcription factor activity, protein binding	GO:0000988	38	1	CmoCh18G013300
molecular function	nutrient reservoir activity	GO:0045735	35	1	CmoCh17G001590
molecular function	metallochaperone activity	GO:0016530	5	0
molecular function	protein tag	GO:0031386	2	0
molecular function	translation regulator activity	GO:0045182	2	0
