# Supplementary material for: Transcriptomic analysis of melon/squash graft junction reveals molecular mechanisms potentially underlying the graft union development
Source: PeerJ. 2021 Dec 13;9:e12569. doi: 10.7717/peerj.12569 (PMC8675255; doi:10.7717/peerj.12569)
Supplement: Supplemental Information 6 [file peerj-09-12569-s006.xls]

Table S3 The expression level of plant hormone signaling transduction pathway related genes
#ID	gene_name	CK-CA-1_FPKM	CK-CA-1_count	CK-CA-2_FPKM	CK-CA-2_count	CK-CA-3_FPKM	CK-CA-3_count	CK-IL-1_FPKM	CK-IL-1_count	CK-IL-2_FPKM	CK-IL-2_count	CK-IL-3_FPKM	CK-IL-3_count	CK-VB-1_FPKM	CK-VB-1_count	CK-VB-2_FPKM	CK-VB-2_count	CK-VB-3_FPKM	CK-VB-3_count	COG_class	COG_class_annotation	GO_annotation	KEGG_annotation	KEGG_pathway_annotation	KOG_class	KOG_class_annotation	Pfam_annotation	Swiss_Prot_annotation	eggNOG_class	eggNOG_class_annotation	NR_annotation	GO_second_level_annotation
MELO3C015762.2	MELO3C015762.2	24.809816	244	16.241754	150	23.106457	262	96.609462	382	66.948909	304	73.81361	369	21.326008	267	18.590901	198	12.750741	189	--	--	Cellular Component: nucleus (GO:0005634);; Biological Process: regulation of transcription, DNA-templated (GO:0006355);; Biological Process: auxin-activated signaling pathway (GO:0009734);;	K14484|1.68329e-103|cmo:103492618|K14484 auxin-responsive protein IAA | (RefSeq) auxin-induced protein 22D-like	Plant hormone signal transduction (ko04075)	--	--	AUX/IAA family	Auxin-induced protein 22D OS=Vigna radiata var. radiata OX=3916 GN=AUX22D PE=2 SV=1	K	Transcription	PREDICTED: auxin-induced protein 22D-like [Cucumis melo]	cellular component: cell (GO:0005623);; cellular component: organelle (GO:0043226);; cellular component: cell part (GO:0044464);; biological process: biological regulation (GO:0065007);; biological process: cellular process (GO:0009987);; biological process: signaling (GO:0023052);; biological process: single-organism process (GO:0044699);; biological process: response to stimulus (GO:0050896)
MELO3C008672.2	MELO3C008672.2	6.369311	81	6.364931	118	4.469066	75	3.347914	28	4.515476	44	6.60099	60	25.709948	610	18.434836	360	19.194791	547	[R]	General function prediction only	--	K14487|0|cmo:103485860|K14487 auxin responsive GH3 gene family | (RefSeq) indole-3-acetic acid-amido synthetase GH3.5-like	Plant hormone signal transduction (ko04075)	--	--	GH3 auxin-responsive promoter	Indole-3-acetic acid-amido synthetase GH3.5 OS=Arabidopsis thaliana OX=3702 GN=GH3.5 PE=1 SV=1	S	Function unknown	PREDICTED: indole-3-acetic acid-amido synthetase GH3.5-like [Cucumis melo]	--
MELO3C008478.2	MELO3C008478.2	64.878728	974	74.150775	1072	74.263755	1275	11.345183	72	16.166668	114	7.532	59	47.526994	903	23.716323	390	19.383171	448	[T]	Signal transduction mechanisms	Molecular Function: protein serine/threonine phosphatase activity (GO:0004722);; Biological Process: protein dephosphorylation (GO:0006470);; Molecular Function: metal ion binding (GO:0046872);;	K14497|0|cmo:103485696|K14497 protein phosphatase 2C [EC:3.1.3.16] | (RefSeq) probable protein phosphatase 2C 8	Plant hormone signal transduction (ko04075)	[T]	Signal transduction mechanisms	Protein phosphatase 2C;; Protein phosphatase 2C	Probable protein phosphatase 2C 8 OS=Oryza sativa subsp. japonica OX=39947 GN=Os01g0656200 PE=2 SV=1	T	Signal transduction mechanisms	PREDICTED: probable protein phosphatase 2C 8 [Cucumis melo]	biological process: metabolic process (GO:0008152);; biological process: cellular process (GO:0009987);; molecular function: catalytic activity (GO:0003824);; molecular function: binding (GO:0005488)
MELO3C010317.2	MELO3C010317.2	9.321199	102	4.625927	46	5.228848	66	36.714307	162	23.004913	121	16.257974	93	18.170603	236	15.55427	182	19.28477	299	--	--	Cellular Component: nucleus (GO:0005634);; Biological Process: regulation of transcription, DNA-templated (GO:0006355);; Biological Process: auxin-activated signaling pathway (GO:0009734);;	K14484|1.21429e-107|cmo:103487427|K14484 auxin-responsive protein IAA | (RefSeq) auxin-responsive protein IAA29-like	Plant hormone signal transduction (ko04075)	--	--	AUX/IAA family	Auxin-responsive protein IAA9 OS=Oryza sativa subsp. japonica OX=39947 GN=IAA9 PE=2 SV=1	S	Function unknown	hypothetical protein Csa_1G231530 [Cucumis sativus]	cellular component: cell (GO:0005623);; cellular component: organelle (GO:0043226);; cellular component: cell part (GO:0044464);; biological process: biological regulation (GO:0065007);; biological process: cellular process (GO:0009987);; biological process: signaling (GO:0023052);; biological process: single-organism process (GO:0044699);; biological process: response to stimulus (GO:0050896)
MELO3C024439.2	MELO3C024439.2	5.050591	45	7.158603	62	6.768234	69	1.394384	6	0.427356	2	0	0	2.354765	27	1.246158	12	1.748085	23	--	--	Biological Process: phosphorelay signal transduction system (GO:0000160);; Molecular Function: signal transducer activity (GO:0004871);; Cellular Component: intracellular (GO:0005622);; Molecular Function: 2-alkenal reductase [NAD(P)] activity (GO:0032440);; Biological Process: oxidation-reduction process (GO:0055114);;	K14490|2.2354e-80|cmo:103500781|K14490 histidine-containing phosphotransfer peotein | (RefSeq) histidine-containing phosphotransfer protein 4	Plant hormone signal transduction (ko04075)	[T]	Signal transduction mechanisms	Hpt domain	Histidine-containing phosphotransfer protein 4 OS=Arabidopsis thaliana OX=3702 GN=AHP4 PE=1 SV=2	T	Signal transduction mechanisms	PREDICTED: histidine-containing phosphotransfer protein 4 [Cucumis melo]	biological process: cellular process (GO:0009987);; biological process: signaling (GO:0023052);; biological process: single-organism process (GO:0044699);; biological process: response to stimulus (GO:0050896);; biological process: biological regulation (GO:0065007);; molecular function: molecular transducer activity (GO:0060089);; cellular component: cell (GO:0005623);; cellular component: cell …
MELO3C023046.2	MELO3C023046.2	10.508589	160	3.41183	52	5.678664	101	13.903656	89	14.145384	103	10.318656	83	15.868432	311	15.618317	255	17.242197	397	--	--	Cellular Component: nucleus (GO:0005634);; Biological Process: regulation of transcription, DNA-templated (GO:0006355);; Biological Process: auxin-activated signaling pathway (GO:0009734);;	K14484|0|cmo:103499461|K14484 auxin-responsive protein IAA | (RefSeq) auxin-responsive protein IAA13	Plant hormone signal transduction (ko04075)	--	--	AUX/IAA family	Auxin-responsive protein IAA13 OS=Arabidopsis thaliana OX=3702 GN=IAA13 PE=1 SV=2	K	Transcription	PREDICTED: auxin-responsive protein IAA13 [Cucumis melo]	cellular component: cell (GO:0005623);; cellular component: organelle (GO:0043226);; cellular component: cell part (GO:0044464);; biological process: biological regulation (GO:0065007);; biological process: cellular process (GO:0009987);; biological process: signaling (GO:0023052);; biological process: single-organism process (GO:0044699);; biological process: response to stimulus (GO:0050896)
MELO3C003035.2	MELO3C003035.2	15.298498	259	7.38306	122	8.238324	152	1.057233	8	1.116372	9	2.406993	22	18.190503	387	14.338943	264	16.200029	410	--	--	Biological Process: amino acid transmembrane transport (GO:0003333);; Cellular Component: plasma membrane (GO:0005886);; Molecular Function: amino acid transmembrane transporter activity (GO:0015171);; Cellular Component: integral component of membrane (GO:0016021);;	K13946|0|cmo:103503391|K13946 auxin influx carrier (AUX1 LAX family) | (RefSeq) auxin transporter-like protein 3	Plant hormone signal transduction (ko04075)	[E]	Amino acid transport and metabolism	Transmembrane amino acid transporter protein	Auxin transporter-like protein 3 OS=Medicago truncatula OX=3880 GN=LAX3 PE=2 SV=1	E	Amino acid transport and metabolism	PREDICTED: auxin transporter-like protein 3 [Cucumis melo]	biological process: cellular process (GO:0009987);; biological process: single-organism process (GO:0044699);; biological process: localization (GO:0051179);; cellular component: cell (GO:0005623);; cellular component: membrane (GO:0016020);; cellular component: cell part (GO:0044464);; molecular function: transporter activity (GO:0005215);; cellular component: membrane part (GO:0044425)
MELO3C008287.2	MELO3C008287.2	2.304422	50	1.17973	25	3.046283	71	6.621594	59	4.381935	42	4.362175	47	7.903228	205	9.813059	215	15.661573	475	--	--	Cellular Component: integral component of membrane (GO:0016021);;	K13946|0|cmo:103485562|K13946 auxin influx carrier (AUX1 LAX family) | (RefSeq) auxin transporter-like protein 1	Plant hormone signal transduction (ko04075)	[E]	Amino acid transport and metabolism	Transmembrane amino acid transporter protein	Auxin transporter-like protein 2 OS=Medicago truncatula OX=3880 GN=LAX2 PE=2 SV=1	E	Amino acid transport and metabolism	PREDICTED: auxin transporter-like protein 1 [Cucumis melo]	cellular component: membrane (GO:0016020);; cellular component: membrane part (GO:0044425)
MELO3C015880.2	MELO3C015880.2	22.593004	337	40.107666	575	43.104469	737	63.561783	389	67.632286	474	63.010143	487	22.576172	429	36.167515	586	22.780239	507	[I]	Lipid transport and metabolism	Biological Process: metabolic process (GO:0008152);; Biological Process: positive regulation of gibberellic acid mediated signaling pathway (GO:0009939);; Molecular Function: hydrolase activity (GO:0016787);; Biological Process: floral organ morphogenesis (GO:0048444);;	K14493|0|cmo:103492714|K14493 gibberellin receptor GID1 [EC:3.-.-.-] | (RefSeq) gibberellin receptor GID1B	Plant hormone signal transduction (ko04075)	[V]	Defense mechanisms	alpha/beta hydrolase fold;; Carboxylesterase family	Gibberellin receptor GID1B OS=Arabidopsis thaliana OX=3702 GN=GID1B PE=1 SV=1	I	Lipid transport and metabolism	PREDICTED: gibberellin receptor GID1B [Cucumis melo]	biological process: metabolic process (GO:0008152);; biological process: biological regulation (GO:0065007);; molecular function: catalytic activity (GO:0003824);; biological process: reproductive process (GO:0022414);; biological process: multicellular organismal process (GO:0032501);; biological process: developmental process (GO:0032502);; biological process: single-organism process (GO:004469…
MELO3C022337.2	MELO3C022337.2	71.580017	636	58.378883	499	56.722771	578	21.00223	77	11.222765	47	17.216135	80	42.022697	476	60.832748	588	40.597233	539	--	--	Biological Process: response to auxin (GO:0009733);; Cellular Component: membrane (GO:0016020);;	K14488|9.77434e-108|cmo:103498869|K14488 SAUR family protein | (RefSeq) auxin-responsive protein SAUR36	Plant hormone signal transduction (ko04075)	--	--	Auxin responsive protein	Auxin-responsive protein SAUR71 OS=Arabidopsis thaliana OX=3702 GN=SAUR71 PE=2 SV=1	S	Function unknown	PREDICTED: auxin-responsive protein SAUR36 [Cucumis melo]	biological process: response to stimulus (GO:0050896);; cellular component: membrane (GO:0016020)
MELO3C003765.2	MELO3C003765.2	11.231974	49	7.415355	31	9.905965	50	0.634116	2	0	0	0.645629	2	7.663683	43	9.328198	44	13.375209	87	--	--	Biological Process: response to auxin (GO:0009733);;	K14488|6.38193e-108|cmo:103503890|K14488 SAUR family protein | (RefSeq) auxin-induced protein 6B	Plant hormone signal transduction (ko04075)	--	--	Auxin responsive protein	Auxin-responsive protein SAUR50 OS=Arabidopsis thaliana OX=3702 GN=SAUR50 PE=1 SV=1	S	Function unknown	PREDICTED: auxin-induced protein 6B [Cucumis melo]	biological process: response to stimulus (GO:0050896)
MELO3C020601.2	MELO3C020601.2	64.27381	1108	93.149782	1545	74.402108	1472	36.752455	261	22.241311	182	30.518139	274	90.812498	1993	66.631008	1250	41.792431	1076	[T]	Signal transduction mechanisms	Molecular Function: protein serine/threonine phosphatase activity (GO:0004722);; Biological Process: protein dephosphorylation (GO:0006470);; Molecular Function: metal ion binding (GO:0046872);;	K14497|0|cmo:103497127|K14497 protein phosphatase 2C [EC:3.1.3.16] | (RefSeq) probable protein phosphatase 2C 24	Plant hormone signal transduction (ko04075)	[T]	Signal transduction mechanisms	Protein phosphatase 2C	Probable protein phosphatase 2C 24 OS=Arabidopsis thaliana OX=3702 GN=At2g29380 PE=2 SV=1	T	Signal transduction mechanisms	PREDICTED: probable protein phosphatase 2C 24 [Cucumis melo]	biological process: metabolic process (GO:0008152);; biological process: cellular process (GO:0009987);; molecular function: catalytic activity (GO:0003824);; molecular function: binding (GO:0005488)
MELO3C024699.2	MELO3C024699.2	61.242012	969	35.519112	541	42.706551	775	63.033962	410	42.160282	314	39.227566	322	103.58271	2087	94.144341	1620	97.982689	2315	--	--	Cellular Component: nucleus (GO:0005634);; Biological Process: regulation of transcription, DNA-templated (GO:0006355);; Biological Process: auxin-activated signaling pathway (GO:0009734);;	K14484|0|cmo:103501033|K14484 auxin-responsive protein IAA | (RefSeq) auxin-responsive protein IAA27	Plant hormone signal transduction (ko04075)	--	--	AUX/IAA family	Auxin-responsive protein IAA27 OS=Arabidopsis thaliana OX=3702 GN=IAA27 PE=1 SV=1	K	Transcription	PREDICTED: auxin-responsive protein IAA27 [Cucumis melo]	cellular component: cell (GO:0005623);; cellular component: organelle (GO:0043226);; cellular component: cell part (GO:0044464);; biological process: biological regulation (GO:0065007);; biological process: cellular process (GO:0009987);; biological process: signaling (GO:0023052);; biological process: single-organism process (GO:0044699);; biological process: response to stimulus (GO:0050896)
MELO3C006852.2	MELO3C006852.2	19.35263	739	30.46897	896	20.77852	787	12.160284	189	6.982778	92	7.188292	149	12.895523	661	6.697801	297	5.189282	290	--	--	Molecular Function: protein serine/threonine phosphatase activity (GO:0004722);; Biological Process: protein dephosphorylation (GO:0006470);; Molecular Function: metal ion binding (GO:0046872);;	K14497|0|cmo:103484021|K14497 protein phosphatase 2C [EC:3.1.3.16] | (RefSeq) probable protein phosphatase 2C 75	Plant hormone signal transduction (ko04075)	[T]	Signal transduction mechanisms	Protein phosphatase 2C	Probable protein phosphatase 2C 75 OS=Arabidopsis thaliana OX=3702 GN=AHG1 PE=1 SV=1	T	Signal transduction mechanisms	PREDICTED: probable protein phosphatase 2C 75 isoform X1 [Cucumis melo]	biological process: metabolic process (GO:0008152);; biological process: cellular process (GO:0009987);; molecular function: catalytic activity (GO:0003824);; molecular function: binding (GO:0005488)
MELO3C026762.2	MELO3C026762.2	31.02075	381	13.240047	157	19.029633	268	94.506058	476	53.38295	308	58.761475	374	59.722439	933	40.24411	537	64.048729	1174	--	--	Cellular Component: nucleus (GO:0005634);; Biological Process: regulation of transcription, DNA-templated (GO:0006355);; Biological Process: auxin-activated signaling pathway (GO:0009734);;	K14484|2.52736e-155|cmo:103502844|K14484 auxin-responsive protein IAA | (RefSeq) auxin-responsive protein IAA14-like	Plant hormone signal transduction (ko04075)	--	--	AUX/IAA family	Auxin-responsive protein IAA14 OS=Arabidopsis thaliana OX=3702 GN=IAA14 PE=1 SV=2	K	Transcription	PREDICTED: auxin-responsive protein IAA14-like [Cucumis melo]	cellular component: cell (GO:0005623);; cellular component: organelle (GO:0043226);; cellular component: cell part (GO:0044464);; biological process: biological regulation (GO:0065007);; biological process: cellular process (GO:0009987);; biological process: signaling (GO:0023052);; biological process: single-organism process (GO:0044699);; biological process: response to stimulus (GO:0050896)
MELO3C005156.2	MELO3C005156.2	16.488095	142	3.092815	27	7.077842	70	11.353275	40	7.69051	33	4.535004	22	23.763319	262	29.636114	277	28.859075	372	[TK]	Signal transduction mechanisms;; Transcription	Biological Process: phosphorelay signal transduction system (GO:0000160);; Cellular Component: intracellular (GO:0005622);;	K14492|2.84259e-103|cmo:103503483|K14492 two-component response regulator ARR-A family | (RefSeq) two-component response regulator ORR10-like	Plant hormone signal transduction (ko04075)	[K]	Transcription	Response regulator receiver domain	Two-component response regulator ORR9 OS=Oryza sativa subsp. japonica OX=39947 GN=RR9 PE=2 SV=2	K	Transcription	PREDICTED: two-component response regulator ORR10-like [Cucumis melo]	biological process: cellular process (GO:0009987);; biological process: signaling (GO:0023052);; biological process: single-organism process (GO:0044699);; biological process: response to stimulus (GO:0050896);; biological process: biological regulation (GO:0065007);; cellular component: cell (GO:0005623);; cellular component: cell part (GO:0044464)
MELO3C016272.2	MELO3C016272.2	6.79856	141	5.463361	125	5.081397	148	2.139748	10	1.570299	20	2.713361	25	20.589178	540	17.597129	452	18.240806	648	--	--	Molecular Function: DNA binding (GO:0003677);; Cellular Component: nucleus (GO:0005634);; Biological Process: regulation of transcription, DNA-templated (GO:0006355);; Biological Process: auxin-activated signaling pathway (GO:0009734);;	K14486|0|cmo:103493078|K14486 auxin response factor | (RefSeq) auxin response factor 18-like	Plant hormone signal transduction (ko04075)	--	--	Auxin response factor;; B3 DNA binding domain;; AUX/IAA family	Auxin response factor 9 OS=Arabidopsis thaliana OX=3702 GN=ARF9 PE=1 SV=1	K	Transcription	PREDICTED: auxin response factor 18-like [Cucumis melo]	molecular function: binding (GO:0005488);; cellular component: cell (GO:0005623);; cellular component: organelle (GO:0043226);; cellular component: cell part (GO:0044464);; biological process: biological regulation (GO:0065007);; biological process: cellular process (GO:0009987);; biological process: signaling (GO:0023052);; biological process: single-organism process (GO:0044699);; biological pr…
MELO3C003599.2	MELO3C003599.2	3.146315	17	8.103774	40	5.750766	34	0	0	0	0	0	0	4.173238	28	1.49604	9	8.112286	63	--	--	Biological Process: response to auxin (GO:0009733);;	K14488|2.35485e-94|cmo:103503729|K14488 SAUR family protein | (RefSeq) auxin-responsive protein SAUR72	Plant hormone signal transduction (ko04075)	--	--	Auxin responsive protein	Auxin-induced protein 15A OS=Glycine max OX=3847 PE=2 SV=1	S	Function unknown	PREDICTED: auxin-responsive protein SAUR72 [Cucumis melo]	biological process: response to stimulus (GO:0050896)
MELO3C014266.2	MELO3C014266.2	67.688328	760	25.485945	283	55.696759	714	200.238669	926	254.394734	1372	241.64204	1398	81.075899	1164	90.63997	1094	59.942416	1002	--	--	Cellular Component: nucleus (GO:0005634);; Biological Process: regulation of transcription, DNA-templated (GO:0006355);; Biological Process: auxin-activated signaling pathway (GO:0009734);;	K14484|7.68873e-93|cmo:103491213|K14484 auxin-responsive protein IAA | (RefSeq) auxin-induced protein 22B	Plant hormone signal transduction (ko04075)	--	--	AUX/IAA family	Auxin-responsive protein IAA4 OS=Arabidopsis thaliana OX=3702 GN=IAA4 PE=1 SV=2	K	Transcription	PREDICTED: auxin-induced protein 22B [Cucumis melo]	cellular component: cell (GO:0005623);; cellular component: organelle (GO:0043226);; cellular component: cell part (GO:0044464);; biological process: biological regulation (GO:0065007);; biological process: cellular process (GO:0009987);; biological process: signaling (GO:0023052);; biological process: single-organism process (GO:0044699);; biological process: response to stimulus (GO:0050896)
MELO3C022310.2	MELO3C022310.2	59.326158	2913	110.210499	4701	81.57936	4557	90.852136	1605	101.010113	2229	111.292368	2700	38.308755	2209	43.766164	2152	32.856958	2406	[T]	Signal transduction mechanisms	Molecular Function: phosphorelay sensor kinase activity (GO:0000155);; Biological Process: phosphorelay signal transduction system (GO:0000160);; Cellular Component: intracellular (GO:0005622);; Biological Process: response to osmotic stress (GO:0006970);; Biological Process: regulation of flower development (GO:0009909);; Biological Process: regulation of seed germination (GO:0010029);; Biologic…	K14489|0|cmo:103498842|K14489 arabidopsis histidine kinase 2/3/4 (cytokinin receptor) [EC:2.7.13.3] | (RefSeq) histidine kinase 3	Plant hormone signal transduction (ko04075)	[T]	Signal transduction mechanisms	CHASE domain;; Histidine kinase-, DNA gyrase B-, and HSP90-like ATPase;; His Kinase A (phospho-acceptor) domain;; Response regulator receiver domain	Histidine kinase 3 OS=Arabidopsis thaliana OX=3702 GN=AHK3 PE=1 SV=1	T	Signal transduction mechanisms	PREDICTED: LOW QUALITY PROTEIN: histidine kinase 3 [Cucumis melo]	biological process: metabolic process (GO:0008152);; biological process: cellular process (GO:0009987);; biological process: signaling (GO:0023052);; biological process: single-organism process (GO:0044699);; biological process: response to stimulus (GO:0050896);; biological process: biological regulation (GO:0065007);; molecular function: catalytic activity (GO:0003824);; molecular function: rec…
MELO3C013082.2	MELO3C013082.2	52.485871	1546	76.150277	2215	75.452797	2629	36.986088	462	33.439187	478	39.838909	628	29.620638	1148	26.445616	874	24.67762	1102	[T]	Signal transduction mechanisms	Molecular Function: protein serine/threonine phosphatase activity (GO:0004722);; Biological Process: protein dephosphorylation (GO:0006470);; Molecular Function: metal ion binding (GO:0046872);;	K14497|0|cmo:103490037|K14497 protein phosphatase 2C [EC:3.1.3.16] | (RefSeq) protein phosphatase 2C 16	Plant hormone signal transduction (ko04075)	[T]	Signal transduction mechanisms	Protein phosphatase 2C	Protein phosphatase 2C 16 OS=Arabidopsis thaliana OX=3702 GN=HAB1 PE=1 SV=1	T	Signal transduction mechanisms	PREDICTED: protein phosphatase 2C 16 [Cucumis melo]	biological process: metabolic process (GO:0008152);; biological process: cellular process (GO:0009987);; molecular function: catalytic activity (GO:0003824);; molecular function: binding (GO:0005488)
MELO3C026019.2	MELO3C026019.2	2.971802	27	7.213303	61	8.022717	81	35.43454	128	52.055954	215	47.39101	216	2.36552	27	23.376738	223	26.880266	352	--	--	Molecular Function: protein phosphatase inhibitor activity (GO:0004864);; Molecular Function: receptor activity (GO:0004872);; Cellular Component: nucleus (GO:0005634);; Cellular Component: cytoplasm (GO:0005737);; Biological Process: abscisic acid-activated signaling pathway (GO:0009738);; Molecular Function: abscisic acid binding (GO:0010427);; Biological Process: negative regulation of catalyt…	K14496|3.60039e-147|cmo:103502159|K14496 abscisic acid receptor PYR/PYL family | (RefSeq) abscisic acid receptor PYL4	Plant hormone signal transduction (ko04075)	--	--	Polyketide cyclase / dehydrase and lipid transport;; Polyketide cyclase / dehydrase and lipid transport;; Pathogenesis-related protein Bet v I family	Abscisic acid receptor PYL4 OS=Arabidopsis thaliana OX=3702 GN=PYL4 PE=1 SV=1	S	Function unknown	PREDICTED: abscisic acid receptor PYL4 [Cucumis melo]	biological process: biological regulation (GO:0065007);; molecular function: enzyme regulator activity (GO:0030234);; molecular function: receptor activity (GO:0004872);; cellular component: cell (GO:0005623);; cellular component: organelle (GO:0043226);; cellular component: cell part (GO:0044464);; biological process: cellular process (GO:0009987);; biological process: signaling (GO:0023052);; b…
MELO3C019056.2	MELO3C019056.2	12.968087	176	7.473513	105	16.814892	268	12.175307	73	12.069451	78	11.394831	81	25.282467	434	34.526184	513	29.733155	623	[T]	Signal transduction mechanisms	Biological Process: phosphorelay signal transduction system (GO:0000160);; Cellular Component: intracellular (GO:0005622);;	K14492|2.66232e-151|cmo:103495811|K14492 two-component response regulator ARR-A family | (RefSeq) two-component response regulator ARR8-like	Plant hormone signal transduction (ko04075)	[K]	Transcription	Response regulator receiver domain	Two-component response regulator ARR9 OS=Arabidopsis thaliana OX=3702 GN=ARR9 PE=1 SV=1	T	Signal transduction mechanisms	PREDICTED: two-component response regulator ARR8-like [Cucumis melo]	biological process: cellular process (GO:0009987);; biological process: signaling (GO:0023052);; biological process: single-organism process (GO:0044699);; biological process: response to stimulus (GO:0050896);; biological process: biological regulation (GO:0065007);; cellular component: cell (GO:0005623);; cellular component: cell part (GO:0044464)
MELO3C007597.2	MELO3C007597.2	10.283079	224	10.904755	229	18.356787	460	24.818002	219	29.731161	305	22.068949	250	6.07826	169	7.685993	183	5.77988	189	[H]	Coenzyme transport and metabolism	--	K14487|0|cmo:103484816|K14487 auxin responsive GH3 gene family | (RefSeq) probable indole-3-acetic acid-amido synthetase GH3.1	Plant hormone signal transduction (ko04075)	--	--	GH3 auxin-responsive promoter	Probable indole-3-acetic acid-amido synthetase GH3.1 OS=Arabidopsis thaliana OX=3702 GN=GH3.1 PE=2 SV=1	S	Function unknown	PREDICTED: probable indole-3-acetic acid-amido synthetase GH3.1 [Cucumis melo]	--
MELO3C015359.2	MELO3C015359.2	21.025878	171	18.948911	144	19.69511	176	4.570079	16	1.524609	9	2.542936	12	15.305195	159	12.747448	110	8.706235	106	--	--	Biological Process: phosphorelay signal transduction system (GO:0000160);; Cellular Component: nucleus (GO:0005634);; Cellular Component: cytoplasm (GO:0005737);; Biological Process: cytokinin-activated signaling pathway (GO:0009736);; Molecular Function: histidine phosphotransfer kinase activity (GO:0009927);; Biological Process: phosphorylation (GO:0016310);; Molecular Function: 2-alkenal reduc…	K14490|2.06972e-100|cmo:103492208|K14490 histidine-containing phosphotransfer peotein | (RefSeq) histidine-containing phosphotransfer protein 1-like	Plant hormone signal transduction (ko04075)	[T]	Signal transduction mechanisms	Hpt domain	Histidine-containing phosphotransfer protein 1 OS=Arabidopsis thaliana OX=3702 GN=AHP1 PE=1 SV=1	T	Signal transduction mechanisms	PREDICTED: histidine-containing phosphotransfer protein 1-like [Cucumis melo]	biological process: cellular process (GO:0009987);; biological process: signaling (GO:0023052);; biological process: single-organism process (GO:0044699);; biological process: response to stimulus (GO:0050896);; biological process: biological regulation (GO:0065007);; cellular component: cell (GO:0005623);; cellular component: organelle (GO:0043226);; cellular component: cell part (GO:0044464);; …
MELO3C027346.2	MELO3C027346.2	4.00785	80	3.740332	71	6.563732	148	46.703966	377	50.328215	464	40.505143	412	1.854973	47	10.843591	232	3.295149	99	[HJ]	Coenzyme transport and metabolism;; Translation, ribosomal structure and biogenesis	--	K14487|0|cmo:103503255|K14487 auxin responsive GH3 gene family | (RefSeq) probable indole-3-acetic acid-amido synthetase GH3.1	Plant hormone signal transduction (ko04075)	--	--	GH3 auxin-responsive promoter	Probable indole-3-acetic acid-amido synthetase GH3.1 OS=Arabidopsis thaliana OX=3702 GN=GH3.1 PE=2 SV=1	S	Function unknown	PREDICTED: probable indole-3-acetic acid-amido synthetase GH3.1 [Cucumis melo]	--
MELO3C026410.2	MELO3C026410.2	33.563241	752	44.724116	956	37.466401	955	79.109437	723	102.526449	1075	88.91771	1051	33.387414	955	40.120065	981	36.986104	1232	--	--	Molecular Function: protein dimerization activity (GO:0046983);;	K16189|0|cmo:103502508|K16189 phytochrome-interacting factor 4 | (RefSeq) transcription factor PIF4-like	Plant hormone signal transduction (ko04075)	--	--	Helix-loop-helix DNA-binding domain	Transcription factor PIF1 OS=Arabidopsis thaliana OX=3702 GN=PIF1 PE=1 SV=1	K	Transcription	PREDICTED: transcription factor PIF4-like [Cucumis melo]	molecular function: binding (GO:0005488)
MELO3C013367.2	MELO3C013367.2	10.876217	201	5.547492	100	7.48108	157	21.329901	160	16.981809	146	18.830547	178	18.346032	426	11.695724	234	19.776783	540	--	--	Biological Process: amino acid transmembrane transport (GO:0003333);; Cellular Component: plasma membrane (GO:0005886);; Molecular Function: amino acid transmembrane transporter activity (GO:0015171);; Cellular Component: integral component of membrane (GO:0016021);;	K13946|0|cmo:103490297|K13946 auxin influx carrier (AUX1 LAX family) | (RefSeq) auxin transporter-like protein 2	Plant hormone signal transduction (ko04075)	[E]	Amino acid transport and metabolism	Transmembrane amino acid transporter protein	Auxin transporter-like protein 5 OS=Medicago truncatula OX=3880 GN=LAX5 PE=2 SV=1	E	Amino acid transport and metabolism	PREDICTED: auxin transporter-like protein 2 [Cucumis melo]	biological process: cellular process (GO:0009987);; biological process: single-organism process (GO:0044699);; biological process: localization (GO:0051179);; cellular component: cell (GO:0005623);; cellular component: membrane (GO:0016020);; cellular component: cell part (GO:0044464);; molecular function: transporter activity (GO:0005215);; cellular component: membrane part (GO:0044425)
MELO3C010714.2	MELO3C010714.2	31.343262	958	36.790447	934	48.005859	1367	16.766169	154	13.61921	155	13.041755	175	43.62689	1428	16.449112	490	17.970775	701	[T]	Signal transduction mechanisms	Biological Process: phosphorelay signal transduction system (GO:0000160);; Molecular Function: DNA binding (GO:0003677);; Molecular Function: transcription factor activity, sequence-specific DNA binding (GO:0003700);; Cellular Component: nucleus (GO:0005634);; Biological Process: regulation of transcription, DNA-templated (GO:0006355);;	K14491|0|cmo:103487743|K14491 two-component response regulator ARR-B family | (RefSeq) two-component response regulator ARR11	Plant hormone signal transduction (ko04075)	[K]	Transcription	Response regulator receiver domain;; Myb-like DNA-binding domain	Two-component response regulator ORR26 OS=Oryza sativa subsp. japonica OX=39947 GN=RR26 PE=3 SV=2	T	Signal transduction mechanisms	PREDICTED: two-component response regulator ARR11 [Cucumis melo]	biological process: cellular process (GO:0009987);; biological process: signaling (GO:0023052);; biological process: single-organism process (GO:0044699);; biological process: response to stimulus (GO:0050896);; biological process: biological regulation (GO:0065007);; molecular function: binding (GO:0005488);; molecular function: nucleic acid binding transcription factor activity (GO:0001071);; c…
MELO3C024260.2	MELO3C024260.2	35.634281	255	32.309366	221	37.371044	307	53.479092	157	61.910192	208	36.923119	137	80.51789	731	66.779243	519	81.782701	872	--	--	Cellular Component: nucleus (GO:0005634);; Biological Process: regulation of transcription, DNA-templated (GO:0006355);; Biological Process: auxin-activated signaling pathway (GO:0009734);;	K14484|3.33808e-101|cmo:103500598|K14484 auxin-responsive protein IAA | (RefSeq) auxin-responsive protein IAA27-like	Plant hormone signal transduction (ko04075)	--	--	AUX/IAA family	Auxin-responsive protein IAA8 OS=Arabidopsis thaliana OX=3702 GN=IAA8 PE=1 SV=1	K	Transcription	PREDICTED: auxin-responsive protein IAA27-like [Cucumis melo]	cellular component: cell (GO:0005623);; cellular component: organelle (GO:0043226);; cellular component: cell part (GO:0044464);; biological process: biological regulation (GO:0065007);; biological process: cellular process (GO:0009987);; biological process: signaling (GO:0023052);; biological process: single-organism process (GO:0044699);; biological process: response to stimulus (GO:0050896)
CmoCh09G007180	CmoCh09G007180	17.588159	1200	17.600951	1184	18.833162	1338	33.467238	2213	37.109686	2962	32.321605	2393	20.000924	1179	21.966847	1194	17.873208	1453	[C]	Energy production and conversion	Molecular Function: aldo-keto reductase (NADP) activity (GO:0004033);; Cellular Component: chloroplast part (GO:0044434);;	K16189|1.52691e-150|csv:101205993|K16189 phytochrome-interacting factor 4 | (RefSeq) transcription factor PIF5-like	Plant hormone signal transduction (ko04075)	[C]	Energy production and conversion	Aldo/keto reductase family	Uncharacterized oxidoreductase At1g06690, chloroplastic (Precursor) GN=At1g06690 OS=Arabidopsis thaliana (Mouse-ear cress) PE=2 SV=1	C	Energy production and conversion	PREDICTED: transcription factor PIF5-like [Cucumis sativus]	molecular function: catalytic activity (GO:0003824);; biological process: metabolic process (GO:0008152);; biological process: single-organism process (GO:0044699);; cellular component: cell (GO:0005623);; cellular component: organelle (GO:0043226);; cellular component: organelle part (GO:0044422);; cellular component: cell part (GO:0044464)
CmoCh20G005830	CmoCh20G005830	1.498592	104	1.802248	123	1.774469	130	7.776604	515	6.280033	510	6.73387	511	4.910551	291	5.676068	347	5.274427	440	--	--	Biological Process: response to light stimulus (GO:0009416);; Cellular Component: chloroplast (GO:0009507);;	K14487|0|cmo:103490483|K14487 auxin responsive GH3 gene family | (RefSeq) jasmonic acid-amido synthetase JAR1	Plant hormone signal transduction (ko04075)	--	--	GH3 auxin-responsive promoter	Probable indole-3-acetic acid-amido synthetase GH3.5 GN=OSJNBa0009C07.16 OS=Oryza sativa subsp. japonica (Rice) PE=2 SV=1	R	General function prediction only	PREDICTED: probable indole-3-acetic acid-amido synthetase GH3.5 [Cucumis melo]	biological process: response to stimulus (GO:0050896);; cellular component: cell (GO:0005623);; cellular component: organelle (GO:0043226);; cellular component: cell part (GO:0044464)
CmoCh08G003030	CmoCh08G003030	75.301997	2830	61.973494	2310	57.165367	2288	216.496215	7830	520.744491	23104	406.207384	16788	68.417986	2216	132.974274	4447	76.107728	3417	--	--	Cellular Component: nucleus (GO:0005634);; Biological Process: regulation of transcription, DNA-templated (GO:0006355);; Biological Process: auxin-activated signaling pathway (GO:0009734);; Molecular Function: protein dimerization activity (GO:0046983);;	K14484|5.61203e-121|csv:101218948|K14484 auxin-responsive protein IAA | (RefSeq) auxin-induced protein AUX28-like	Plant hormone signal transduction (ko04075)	--	--	AUX/IAA family	Auxin-induced protein AUX28 GN=AUX28 OS=Glycine max (Soybean) PE=2 SV=1	K	Transcription	auxin-induced protein AUX28-like [Cucumis sativus]	cellular component: cell (GO:0005623);; cellular component: organelle (GO:0043226);; cellular component: cell part (GO:0044464);; biological process: biological regulation (GO:0065007);; biological process: cellular process (GO:0009987);; biological process: signaling (GO:0023052);; biological process: single-organism process (GO:0044699);; biological process: response to stimulus (GO:0050896);; …
CmoCh09G004620	CmoCh09G004620	2.778688	142	1.841704	92	1.713233	89	4.385905	205	7.531035	449	8.936986	439	3.39915	146	3.013457	134	2.527519	138	--	--	--	K14484|4.88085e-143|csv:101208132|K14484 auxin-responsive protein IAA | (RefSeq) auxin-responsive protein IAA20	Plant hormone signal transduction (ko04075)	--	--	AUX/IAA family	Auxin-responsive protein IAA29 GN=IAA29 OS=Arabidopsis thaliana (Mouse-ear cress) PE=2 SV=2	K	Transcription	PREDICTED: auxin-responsive protein IAA8-like [Cucumis sativus]	--
CmoCh16G003520	CmoCh16G003520	12.117277	696	10.02984	568	13.061322	797	0.628952	36	10.260392	709	3.101231	196	2.97937	147	3.92394	202	5.211604	356	--	--	Biological Process: response to light stimulus (GO:0009416);; Cellular Component: plastid (GO:0009536);; Biological Process: response to auxin (GO:0009733);; Molecular Function: indole-3-acetic acid amido synthetase activity (GO:0010279);; Cellular Component: cytoplasmic vesicle (GO:0016023);; Biological Process: secretion by cell (GO:0032940);;	K14487|0|cmo:103503255|K14487 auxin responsive GH3 gene family | (RefSeq) probable indole-3-acetic acid-amido synthetase GH3.1	Plant hormone signal transduction (ko04075)	--	--	GH3 auxin-responsive promoter	Probable indole-3-acetic acid-amido synthetase GH3.1 GN=GH3.1 OS=Arabidopsis thaliana (Mouse-ear cress) PE=2 SV=1	R	General function prediction only	PREDICTED: probable indole-3-acetic acid-amido synthetase GH3.1 [Cucumis melo]	biological process: response to stimulus (GO:0050896);; cellular component: cell (GO:0005623);; cellular component: organelle (GO:0043226);; cellular component: cell part (GO:0044464);; molecular function: catalytic activity (GO:0003824);; biological process: cellular process (GO:0009987);; biological process: single-organism process (GO:0044699);; biological process: localization (GO:0051179)
CmoCh01G018640	CmoCh01G018640	109.838577	1818	91.63932	1503	87.595238	1542	0.729872	12	0.512049	10	47.805141	870	97.158546	1386	74.898834	1102	95.579697	1891	--	--	Biological Process: gibberellic acid mediated signaling pathway (GO:0009740);; Biological Process: post-embryonic development (GO:0009791);; Biological Process: reproductive structure development (GO:0048608);;	K14495|1.97409e-93|csv:101219720|K14495 F-box protein GID2 | (RefSeq) F-box protein GID2-like	Plant hormone signal transduction (ko04075)	--	--	F-box-like;; F-box domain	F-box protein GID2 GN=T22A6.40 OS=Arabidopsis thaliana (Mouse-ear cress) PE=1 SV=1	R	General function prediction only	PREDICTED: LOW QUALITY PROTEIN: F-box protein GID2-like [Cucumis sativus]	biological process: cellular process (GO:0009987);; biological process: signaling (GO:0023052);; biological process: single-organism process (GO:0044699);; biological process: response to stimulus (GO:0050896);; biological process: biological regulation (GO:0065007);; biological process: multicellular organismal process (GO:0032501);; biological process: reproduction (GO:0000003);; biological pro…
CmoCh06G009490	CmoCh06G009490	33.738682	982	28.216152	814	24.439402	757	53.784897	1506	97.524841	3349	101.448997	3246	32.050728	804	57.79985	1496	40.317192	1403	--	--	Cellular Component: nucleus (GO:0005634);; Biological Process: regulation of transcription, DNA-templated (GO:0006355);; Biological Process: regulation of translation (GO:0006417);; Biological Process: response to water deprivation (GO:0009414);; Biological Process: response to light stimulus (GO:0009416);; Cellular Component: plastid (GO:0009536);; Biological Process: response to wounding (GO:00…	K14484|1.43726e-147|cmo:103502844|K14484 auxin-responsive protein IAA | (RefSeq) auxin-responsive protein IAA14-like	Plant hormone signal transduction (ko04075)	--	--	AUX/IAA family	Auxin-responsive protein IAA14 OS=Arabidopsis thaliana (Mouse-ear cress) PE=1 SV=2	K	Transcription	PREDICTED: auxin-responsive protein IAA14-like [Cucumis melo]	cellular component: cell (GO:0005623);; cellular component: organelle (GO:0043226);; cellular component: cell part (GO:0044464);; biological process: biological regulation (GO:0065007);; biological process: response to stimulus (GO:0050896);; biological process: cellular process (GO:0009987);; biological process: signaling (GO:0023052);; biological process: single-organism process (GO:0044699);; …
