# Supplementary material for: Transcriptomic analysis of melon/squash graft junction reveals molecular mechanisms potentially underlying the graft union development
Source: PeerJ. 2021 Dec 13;9:e12569. doi: 10.7717/peerj.12569 (PMC8675255; doi:10.7717/peerj.12569)
Supplement: Supplemental Information 12 [file peerj-09-12569-s012.txt]

STUDY: PRJNA655799
  SAMPLE: IL-2 (SAMN15718932) 
    EXPERIMENT: IL-2 (SRX8903145) 
      RUN: Muskmelon_L951-01-T02_good_1.fq.gz (SRR12405275)
  SAMPLE: IL-1 (SAMN15718931) 
    EXPERIMENT: IL-1 (SRX8903144) 
      RUN: Muskmelon_L951-01-T01_good_1.fq.gz (SRR12405276)
  SAMPLE: IL-3 (SAMN15718933) 
    EXPERIMENT: IL-3 (SRX8903146) 
      RUN: Muskmelon_L951-01-T03_good_1.fq.gz (SRR12405274)
  SAMPLE: CA-1 (SAMN15718934) 
    EXPERIMENT: CA-1 (SRX8903147) 
      RUN: Muskmelon_L951-01-T04_good_1.fq.gz (SRR12405273)
  SAMPLE: CA-2 (SAMN15718935) 
    EXPERIMENT: CA-2 (SRX8903148) 
      RUN: Muskmelon_L951-01-T05_good_1.fq.gz (SRR12405272)
  SAMPLE: CA-3 (SAMN15718936) 
    EXPERIMENT: CA-3 (SRX8903149) 
      RUN: Muskmelon_L951-01-T06_good_1.fq.gz (SRR12405271)
  SAMPLE: VB-1 (SAMN15718937) 
    EXPERIMENT: VB-1 (SRX8903150) 
      RUN: Muskmelon_L951-01-T07_good_1.fq.gz (SRR12405270)
  SAMPLE: VB-2 (SAMN15718938) 
    EXPERIMENT: VB-2 (SRX8903151) 
      RUN: Muskmelon_L951-01-T08_good_1.fq.gz (SRR12405269)
  SAMPLE: VB-3 (SAMN15718939) 
    EXPERIMENT: VB-3 (SRX8903152) 
      RUN: Muskmelon_L951-01-T09_good_1.fq.gz (SRR12405268)
